# Supplementary material for: Cytosolic sequestration of the vitamin D receptor as a therapeutic option for vitamin D-induced hypercalcemia
Source: Nat Commun. 2020 Dec 7;11:6249. doi: 10.1038/s41467-020-20069-4 (PMC7721737; doi:10.1038/s41467-020-20069-4)
Supplement: Supplementary file 4 — Source Data [file 41467_2020_20069_MOESM4_ESM.xlsx]

## Sheet: Figure 1
Figure 1a
	vehicle						1,25-D3						ZK						1,25-D3+ZK						KTC						KTC+1,25-D3						KTC+ZK						KTC+1,25-D3+ZK
Biological replicates	1st		2nd		3rd		1st		2nd		3rd		1st		2nd		3rd		1st		2nd		3rd		1st		2nd		3rd		1st		2nd		3rd		1st		2nd		3rd		1st		2nd		3rd
cyp24a1	0.00256	0.00271	0.00761	0.00922	0.0166	0.0326	3.34	2.71	0.655	0.639	1.03	1.04	0.133	0.164	0.125	0.116	0.578	0.549	0.00659	0.00623	0.0131	0.0205	0.00163	0.0016	0.0174	0.0253	0.00706	0.00461	0.215	0.246	5.31	5.93	2.76	2.66	7.57	6.95	0.212	0.246	0.102	0.103	0.134	0.114	0.291	0.242	0.138	0.129	0.0861	0.0814
atp2b1	0.574	0.527	0.902	0.904	0.417	0.411	1.22	1.03	2.28	2.2	3.9	3.84	1.37	1.63	1.92	1.66	1.05	0.996	0.261	0.272	0.427	0.481	0.0642	0.178	0.729	0.992	0.738	0.925	0.495	0.945	1.98	2	1.82	2.12	1.01	1.12	0.886	0.93	1.15	1.2	0.232	0.232	1.46	1.47	1.14	1.01	0.8	0.803
s100g	0.808	0.761	0.725	0.857	0.449	0.544	2	2.05	6.74	6.34	1.75	1.68	1.56	1.42	6.9	6.52	1.12	1.15	0.13	0.179	0.0139	0.0139	0.57	0.594	0.774	0.916	0.596	0.44	0.52	0.634	2.78	2.82	8.82	11.3	2.41	2.05	0.355	0.334	0.614	0.484	0.726	0.603	0.615	0.615	0.66	0.451	0.655	0.748
trpv6	0.684	0.623	0.818	0.65	0.8	1.12	1.77	1.87	4.48	5.44	9.67	10	1.58	1.41	2.46	2.03	5.14	4.49	0.787	0.744	0.216	0.198	0.0146	0.0109	0.985	1.31	0.781	0.682	1.11	1.32	1.82	1.81	5.86	6.67	7.06	7.32	1.94	1.83	1.53	1.5	1.43	1.6	1.26	1.4	0.972	1.11	1.41	1.58
Figure 1b
cyp24a1	Vehicle						1,25-D3						ZK				1,25-D3+ZK
Biological replicates	1st		2nd		3rd		1st		2nd		3rd		1st		2nd		1st		2nd		3rd
2hr	0.117	0.115	0.705	0.596	0.0815	0.0847	0.32	0.325	1.04	1.08	0.632	0.676	0.67	0.716	0.072	0.05	0.333	0.391	0.388	0.497	1.06	0.801
4hr	0.117	0.115	0.705	0.596	0.0815	0.0847	1.01	1.09	1.54	1.5	3.06	3.15	1.02	1.01	0.9434	0.9394	0.0444	0.0554	0.786	0.782	0.0167	0.0181
6hr	0.117	0.115	0.705	0.596	0.0815	0.0847	4.58	4.31	1.95	2.02	12.5	14.6	1.57	1.99	1.927	1.901	0.479	0.426	0.727	0.73	0.023	0.0267
Figure 1d
	relative Vdr protein levels
	vehicle			1,25-D3			ZK			1,25-D3+ZK
Biological replicates	1st	2nd	3rd	1st	2nd	3rd	1st	2nd	3rd	1st	2nd	3rd
2 hrs	1	1	1	1.13791	1.19143	1.3	1.64879	1.628	1.7	1.52426	1.54938	1.3
4 hrs	1	1	1	1.2518	1.26595	1.4	1.62743	1.6085	1.8	1.52479	1.52747	1.4
6 hrs	1	1	1	1.82123	1.84967	1.7	1.83591	1.8333	1.9	1.89236	1.82625	1.5
Figure 1f
	Vehicle						1,25-D3						ZK						1,25-D3+ZK
Biological replicates	1st		2nd		3rd		1st		2nd		3rd		1st		2nd		3rd		1st		2nd
FB-789	1	1.09	1.0099	0.990099			45.5	37.5	301.65	269.307	273.81	276.786	8.11	7.72	23.7624	21.7822	52.5114	53.0822	10.6	6.08	3.51815	3.66997
FB-CYP	1	1.14	1.3185	0.681502	1.26712	0.732877	662	745	28.0946	29.7636	1041.1	965.753	0.00275	0.00269	1.38526	1.2879	3.81279	4.01826	0.861	3.99	0.664812	0.726008

## Sheet: Figure 2
Figure 2c
	LTPLVL (H12, 414-419)
		Relative Deuterium (%)
	minutes	apo	1,25-D3	ZK
	0.5	57.2611	40.0322	57.3663
	1	57.152	41.5703	54.7824
	3	57.8608	51.7073	53.9798
	10	60.4176	62.4617	62.4993
	30	60.9264	64.1971	62.5639
Figure 2d
	QFRPPVR (NLS, 152-158)
		Relative Deuterium (%)
		apo			1,25-D3			ZK
	minutes	Mean	SD	N	Mean	SD	N	Mean	SD	N
	0.5	63.8586	1.63318	3	33.282	0.606888	3	33.3466	0.247058	3
	1	65.3192	0.29965	3	33.7274	0.520475	3	36.8429	1.15813	3
	3	66.6845	1.13085	3	40.8542	0.6317	3	46.131	0.822625	3
	10	69.2752	0.31965	3	56.3646	0.719025	3	67.2493	0.449075	3
	30	69.7958	0.568725	3	69.2427	0.348475	3	73.6912	0.251025	3

## Sheet: Figure 3
Figure 3b
		FB-789	cytosol			nucleus
		Biological replicates	1st	2nd	3rd	1st	2nd	3rd
		vehicle	1.1	1	1	1.1	1	0.9
		1,25-D3	0.492675	0.54186	0.975847	7.80629	6.43852	6.30709
		1,25-D3+ZK	1.60989	1.01803	1.83627	4.67983	0.873717	2.12868
Figure 3d
		vehicle			1,25-D3			ZK			1,25-D3+ZK
	Biological replicates	1st	2nd	3rd	1st	2nd	3rd	1st	2nd	3rd	1st	2nd	3rd
	cytosol	0.999216	1.00154	1.00005	0.586538	0.494258	0.492596	0.675022	0.805557	1.10689	0.859942	0.726344	0.762097
	nucleus	1.00012	1.00123	1.00171	3.26109	1.95654	3.03055	2.74432	2.8815	2.3717	1.72043	1.27998	1.58732
Figure 3f
	KTC	vehicle			1,25-D3			ZK			1,25-D3+ZK
	Biological replicates	1st	2nd	3rd	1st	2nd	3rd	1st	2nd	3rd	1st	2nd	3rd
	cytosol	1.00011	1.00043	1.00579	0.717214	0.90661	0.802405	1.12057	2.38285	1.45716	1.38581	1.20779	1.68306
	nucleus	1	1.00034	1.0015	3.1707	8.79763	3.64889	0.820793	0.638827	0.907607	0.782295	2.19424	0.154625

## Sheet: Figure 4a
Figure 3a
Vehicle_rep1	Vehicle_rep2	Vehicle_rep3	1,25-D3_rep1	1,25-D3_rep2	1,25-D3_rep3	1,25-D3+ZK_rep1	1,25-D3+ZK_rep2	1,25-D3+ZK_rep3	igG_rep1	igG_rep2	igG_rep3	T: Majority protein IDs	T: Protein names	T: Gene names	T: Peptide counts (all)	T: Peptide counts (razor+unique)	T: Peptide counts (unique)	T: Fasta headers
25659	18698	14744	0	0	0	8528.9	8389.9	3328.6	0	0	0	D4AEC2		Camsap2	2	2	2	sp|D4AEC2|CAMP2_RAT Calmodulin-regulated spectrin-associated protein 2 OS=Rattus norvegicus OX=10116 GN=Camsap2 PE=1 SV=1
45726	0	31575	0	0	0	20598	0	0	0	0	0	F1M7Y5	Protein kinase C iota type	Prkci	1	1	1	sp|F1M7Y5|KPCI_RAT Protein kinase C iota type OS=Rattus norvegicus OX=10116 GN=Prkci PE=1 SV=1
0	0	0	0	0	0	0	0	2681.6	0	0	0	O08662	Phosphatidylinositol 4-kinase alpha	Pi4ka	2	2	2	sp|O08662|PI4KA_RAT Phosphatidylinositol 4-kinase alpha OS=Rattus norvegicus OX=10116 GN=Pi4ka PE=1 SV=2
8554.3	7295.4	8507.6	0	0	0	6714	0	0	0	0	0	O08719	Ena/VASP-like protein	Evl	1	1	1	sp|O08719|EVL_RAT Ena/VASP-like protein OS=Rattus norvegicus OX=10116 GN=Evl PE=1 SV=2
14834	11026	8031.1	0	0	0	0	0	4058.4	0	0	0	O35049	Sphingomyelin phosphodiesterase 3	Smpd3	2	2	2	sp|O35049|NSMA2_RAT Sphingomyelin phosphodiesterase 3 OS=Rattus norvegicus OX=10116 GN=Smpd3 PE=1 SV=2
305680	323590	214950	0	0	0	137220	94435	0	0	0	0	O35532	Methylsterol monooxygenase 1	Msmo1	2	2	2	sp|O35532|MSMO1_RAT Methylsterol monooxygenase 1 OS=Rattus norvegicus OX=10116 GN=Msmo1 PE=2 SV=1
137950	102490	100720	0	0	0	105470	83253	72280	0	8420.4	0	P01946	Hemoglobin subunit alpha-1/2	Hba1	2	1	1	sp|P01946|HBA_RAT Hemoglobin subunit alpha-1/2 OS=Rattus norvegicus OX=10116 GN=Hba1 PE=1 SV=3
0	0	0	0	0	0	0	0	15597	0	0	0	P04775	Sodium channel protein type 2 subunit alpha	Scn2a	1	1	1	sp|P04775|SCN2A_RAT Sodium channel protein type 2 subunit alpha OS=Rattus norvegicus OX=10116 GN=Scn2a PE=1 SV=1
0	44468	0	0	0	0	0	40933	29264	0	0	0	P09414	Nuclear factor 1 A-type	Nfia	2	2	2	sp|P09414|NFIA_RAT Nuclear factor 1 A-type OS=Rattus norvegicus OX=10116 GN=Nfia PE=1 SV=2
408620	792850	218530	0	0	0	212240	154090	127060	0	8749.9	14897	P0CC09	Histone H2A type 2-A	Hist2h2aa3	5	1	1	sp|P0CC09|H2A2A_RAT Histone H2A type 2-A OS=Rattus norvegicus OX=10116 GN=Hist2h2aa3 PE=1 SV=1
0	53423	76674	0	0	0	20356	0	19840	0	0	0	P12368	cAMP-dependent protein kinase type II-alpha regulatory subunit	Prkar2a	1	1	1	sp|P12368|KAP2_RAT cAMP-dependent protein kinase type II-alpha regulatory subunit OS=Rattus norvegicus OX=10116 GN=Prkar2a PE=1 SV=4
0	27623	0	0	0	0	20833	31890	14787	0	0	0	P47858	ATP-dependent 6-phosphofructokinase, muscle type	Pfkm	1	1	1	sp|P47858|PFKAM_RAT ATP-dependent 6-phosphofructokinase, muscle type OS=Rattus norvegicus OX=10116 GN=Pfkm PE=1 SV=3
0	0	0	0	0	0	0	0	34871	0	0	0	P80386	5-AMP-activated protein kinase subunit beta-1	Prkab1	1	1	1	sp|P80386|AAKB1_RAT 5-AMP-activated protein kinase subunit beta-1 OS=Rattus norvegicus OX=10116 GN=Prkab1 PE=1 SV=4
135820	152470	163240	0	0	0	79751	78272	49409	0	0	0	Q0PMD2	Anthrax toxin receptor 1	Antxr1	2	2	2	sp|Q0PMD2|ANTR1_RAT Anthrax toxin receptor 1 OS=Rattus norvegicus OX=10116 GN=Antxr1 PE=1 SV=2
138780	151910	109550	0	0	0	29156	0	0	0	0	0	Q4KLH4	Paraspeckle component 1	Pspc1	3	2	2	sp|Q4KLH4|PSPC1_RAT Paraspeckle component 1 OS=Rattus norvegicus OX=10116 GN=Pspc1 PE=1 SV=1
54032	37602	40510	0	0	0	10749	8061.1	0	0	0	0	Q4QQW4	Histone deacetylase 1	Hdac1	1	1	1	sp|Q4QQW4|HDAC1_RAT Histone deacetylase 1 OS=Rattus norvegicus OX=10116 GN=Hdac1 PE=1 SV=1
0	0	0	0	0	0	38622	41749	51012	0	0	0	Q5HZF2	WW domain-binding protein 4	Wbp4	1	1	1	sp|Q5HZF2|WBP4_RAT WW domain-binding protein 4 OS=Rattus norvegicus OX=10116 GN=Wbp4 PE=2 SV=1
0	34715	0	0	0	0	16905	0	17410	0	0	0	Q5HZY0	UBX domain-containing protein 4	Ubxn4	1	1	1	sp|Q5HZY0|UBXN4_RAT UBX domain-containing protein 4 OS=Rattus norvegicus OX=10116 GN=Ubxn4 PE=1 SV=1
67256	37048	33703	0	0	0	0	8910.4	11310	0	0	0	Q5PPI1	Serine/arginine-rich splicing factor 9	Srsf9	2	2	2	sp|Q5PPI1|SRSF9_RAT Serine/arginine-rich splicing factor 9 OS=Rattus norvegicus OX=10116 GN=Srsf9 PE=1 SV=1
78773	43279	25953	0	0	0	11539	10609	8212.3	0	0	0	Q5XI78	2-oxoglutarate dehydrogenase, mitochondrial	Ogdh	3	3	3	sp|Q5XI78|ODO1_RAT 2-oxoglutarate dehydrogenase, mitochondrial OS=Rattus norvegicus OX=10116 GN=Ogdh PE=1 SV=1
61815	36241	24838	0	0	0	20112	18214	0	0	0	0	Q62897	Potassium voltage-gated channel subfamily D member 3	Kcnd3	1	1	1	sp|Q62897|KCND3_RAT Potassium voltage-gated channel subfamily D member 3 OS=Rattus norvegicus OX=10116 GN=Kcnd3 PE=1 SV=2
0	32603	24847	0	0	0	0	10840	12122	0	0	0	Q63965	Sideroflexin-1	Sfxn1	3	2	2	sp|Q63965|SFXN1_RAT Sideroflexin-1 OS=Rattus norvegicus OX=10116 GN=Sfxn1 PE=2 SV=4
75852	62207	81430	0	0	0	24332	26138	19924	0	0	0	Q641X3	Beta-hexosaminidase subunit alpha	Hexa	1	1	1	sp|Q641X3|HEXA_RAT Beta-hexosaminidase subunit alpha OS=Rattus norvegicus OX=10116 GN=Hexa PE=2 SV=1
58176	27824	28009	0	0	0	7433	5303.6	0	0	0	0	Q68FR3	Integrator complex subunit 12	Ints12	2	2	2	sp|Q68FR3|INT12_RAT Integrator complex subunit 12 OS=Rattus norvegicus OX=10116 GN=Ints12 PE=1 SV=1
62926	104920	82882	0	0	0	23880	48634	32432	0	0	0	Q6AXV4	Sorting and assembly machinery component 50 homolog	Samm50	2	2	2	sp|Q6AXV4|SAM50_RAT Sorting and assembly machinery component 50 homolog OS=Rattus norvegicus OX=10116 GN=Samm50 PE=1 SV=1
31686	0	0	0	0	0	0	8242.3	4310.5	0	0	0	Q6AY30	Saccharopine dehydrogenase-like oxidoreductase	Sccpdh	1	1	1	sp|Q6AY30|SCPDL_RAT Saccharopine dehydrogenase-like oxidoreductase OS=Rattus norvegicus OX=10116 GN=Sccpdh PE=1 SV=1
243490	109030	151390	0	0	0	34780	34695	40556	0	0	0	Q7M0E7	39S ribosomal protein L14, mitochondrial	Mrpl14	1	1	1	sp|Q7M0E7|RM14_RAT 39S ribosomal protein L14, mitochondrial OS=Rattus norvegicus OX=10116 GN=Mrpl14 PE=1 SV=2
23609	106930	64161	0	4349.4	0	40420	50943	33138	0	0	0	Q9QZR6	Septin-9	43352	3	3	3	sp|Q9QZR6|SEPT9_RAT Septin-9 OS=Rattus norvegicus OX=10116 GN=Sept9 PE=1 SV=1
425230	327130	304030	0	0	21282	232920	168520	157480	0	0	0	P12075	Cytochrome c oxidase subunit 5B, mitochondrial	Cox5b	2	2	2	sp|P12075|COX5B_RAT Cytochrome c oxidase subunit 5B, mitochondrial OS=Rattus norvegicus OX=10116 GN=Cox5b PE=1 SV=2
205700	133860	85823	0	0	3942.5	37231	25535	21156	0	0	0	P13053	Vitamin D3 receptor	Vdr	3	3	3	sp|P13053|VDR_RAT Vitamin D3 receptor OS=Rattus norvegicus OX=10116 GN=Vdr PE=1 SV=1
89031	117750	187090	0	20514	0	137830	108240	111910	0	0	0	Q6PDU7	ATP synthase subunit g, mitochondrial	Atp5l	2	2	2	sp|Q6PDU7|ATP5L_RAT ATP synthase subunit g, mitochondrial OS=Rattus norvegicus OX=10116 GN=Atp5l PE=1 SV=2
50765	37525	37503	888.18	1661.4	1771.6	18141	18782	15344	0	0	0	Q9QWN8	Spectrin beta chain, non-erythrocytic 2	Sptbn2	7	7	7	sp|Q9QWN8|SPTN2_RAT Spectrin beta chain, non-erythrocytic 2 OS=Rattus norvegicus OX=10116 GN=Sptbn2 PE=1 SV=2
101580	39890	83493	0	10436	0	37238	35219	51954	0	0	0	P20417	Tyrosine-protein phosphatase non-receptor type 1	Ptpn1	2	2	2	sp|P20417|PTN1_RAT Tyrosine-protein phosphatase non-receptor type 1 OS=Rattus norvegicus OX=10116 GN=Ptpn1 PE=1 SV=1
529220	494840	445650	0	27540	31477	273900	167560	172340	0	0	0	P08082	Clathrin light chain B	Cltb	3	3	3	sp|P08082|CLCB_RAT Clathrin light chain B OS=Rattus norvegicus OX=10116 GN=Cltb PE=1 SV=1
60585	51890	41894	7571.4	0	0	31376	18217	24713	0	0	0	Q32Q06	AP-1 complex subunit mu-1	Ap1m1	1	1	1	sp|Q32Q06|AP1M1_RAT AP-1 complex subunit mu-1 OS=Rattus norvegicus OX=10116 GN=Ap1m1 PE=1 SV=3
601310	1179700	907810	62905	101400	179470	1174200	777220	893810	0	0	0	P11240	Cytochrome c oxidase subunit 5A, mitochondrial	Cox5a	7	7	7	sp|P11240|COX5A_RAT Cytochrome c oxidase subunit 5A, mitochondrial OS=Rattus norvegicus OX=10116 GN=Cox5a PE=1 SV=1
67416	191060	31788	0	0	24653	56063	59231	86890	0	0	0	Q01750	General transcription factor IIF subunit 2	Gtf2f2	2	2	2	sp|Q01750|T2FB_RAT General transcription factor IIF subunit 2 OS=Rattus norvegicus OX=10116 GN=Gtf2f2 PE=1 SV=1
91549	76996	0	0	11819	0	35925	25138	34527	0	0	0	Q1RP77	Nucleolar protein 16	Nop16	1	1	1	sp|Q1RP77|NOP16_RAT Nucleolar protein 16 OS=Rattus norvegicus OX=10116 GN=Nop16 PE=2 SV=1
225780	187550	179870	46987	44588	19813	393140	332840	45308	0	0	0	Q5XI63	Kinesin-like protein KIFC1	Kifc1	8	8	8	sp|Q5XI63|KIFC1_RAT Kinesin-like protein KIFC1 OS=Rattus norvegicus OX=10116 GN=Kifc1 PE=2 SV=1
133730	104120	113310	19986	0	0	48570	44724	38285	0	0	0	Q63362	NADH dehydrogenase [ubiquinone] 1 alpha subcomplex subunit 5	Ndufa5	1	1	1	sp|Q63362|NDUA5_RAT NADH dehydrogenase [ubiquinone] 1 alpha subcomplex subunit 5 OS=Rattus norvegicus OX=10116 GN=Ndufa5 PE=1 SV=3
86499	64805	47230	14203	0	0	37917	32323	21258	0	0	0	Q9WV25	Poly(U)-binding-splicing factor PUF60	Puf60	1	1	1	sp|Q9WV25|PUF60_RAT Poly(U)-binding-splicing factor PUF60 OS=Rattus norvegicus OX=10116 GN=Puf60 PE=2 SV=2
121660	152890	113180	16708	0	0	39974	30518	33400	0	0	0	Q6NYB7	Ras-related protein Rab-1A	Rab1A	1	1	1	sp|Q6NYB7|RAB1A_RAT Ras-related protein Rab-1A OS=Rattus norvegicus OX=10116 GN=Rab1A PE=1 SV=3
140280	108020	160300	16546	0	0	30734	23261	45485	0	0	0	P84082;P84079;P61206	ADP-ribosylation factor 2;ADP-ribosylation factor 1;ADP-ribosylation factor 3	Arf2;Arf1;Arf3	4;4;4	1;1;1	1;1;1	sp|P84082|ARF2_RAT ADP-ribosylation factor 2 OS=Rattus norvegicus OX=10116 GN=Arf2 PE=2 SV=1;sp|P84079|ARF1_RAT ADP-ribosylation factor 1 OS=Rattus norvegicus OX=10116 GN=Arf1 PE=1 SV=2;sp|P61206|ARF3_RAT ADP-ribosylation factor 3 OS=Rattus norvegicus OX=1
0	0	12075	4518.8	0	0	10857	7048.9	8513.5	0	0	0	P47860	ATP-dependent 6-phosphofructokinase, platelet type	Pfkp	1	1	1	sp|P47860|PFKAP_RAT ATP-dependent 6-phosphofructokinase, platelet type OS=Rattus norvegicus OX=10116 GN=Pfkp PE=1 SV=2
108050	115120	118620	17116	26090	0	103320	50466	79977	0	0	0	Q6AYB4	Heat shock 70 kDa protein 14	Hspa14	3	3	3	sp|Q6AYB4|HSP7E_RAT Heat shock 70 kDa protein 14 OS=Rattus norvegicus OX=10116 GN=Hspa14 PE=2 SV=1
47949	42222	38986	0	6204.7	0	0	13988	19525	0	0	0	O08587	Nuclear pore complex protein Nup50	Nup50	1	1	1	sp|O08587|NUP50_RAT Nuclear pore complex protein Nup50 OS=Rattus norvegicus OX=10116 GN=Nup50 PE=2 SV=2
6623500	5655900	4923800	408950	343730	306800	2034400	1820100	1755800	503.56	355.31	679.89	P11442	Clathrin heavy chain 1	Cltc	71	71	71	sp|P11442|CLH1_RAT Clathrin heavy chain 1 OS=Rattus norvegicus OX=10116 GN=Cltc PE=1 SV=3
78857	105140	56231	0	10334	0	18929	25416	10085	0	0	0	Q01205	Dihydrolipoyllysine-residue succinyltransferase component of 2-oxoglutarate dehydrogenase complex, mitochondrial	Dlst	3	3	3	sp|Q01205|ODO2_RAT Dihydrolipoyllysine-residue succinyltransferase component of 2-oxoglutarate dehydrogenase complex, mitochondrial OS=Rattus norvegicus OX=10116 GN=Dlst PE=1 SV=2
82976	22931	64329	12651	0	3589	42627	23290	19229	0	0	0	Q0ZHH6	Atlastin-3	Atl3	2	2	2	sp|Q0ZHH6|ATLA3_RAT Atlastin-3 OS=Rattus norvegicus OX=10116 GN=Atl3 PE=2 SV=2
289730	271160	208610	12128	9736.5	8706.4	75248	44187	39917	0	0	0	P16638	ATP-citrate synthase	Acly	11	11	11	sp|P16638|ACLY_RAT ATP-citrate synthase OS=Rattus norvegicus OX=10116 GN=Acly PE=1 SV=1
481560	311920	251080	0	70448	0	148910	83636	134250	0	0	0	P38718	Mitochondrial pyruvate carrier 2	Mpc2	2	2	2	sp|P38718|MPC2_RAT Mitochondrial pyruvate carrier 2 OS=Rattus norvegicus OX=10116 GN=Mpc2 PE=2 SV=1
2237900	2005500	837360	329830	114370	156590	467730	1119800	1498500	0	0	0	P00406	Cytochrome c oxidase subunit 2	Mtco2	4	4	4	sp|P00406|COX2_RAT Cytochrome c oxidase subunit 2 OS=Rattus norvegicus OX=10116 GN=Mtco2 PE=1 SV=3
41799	56803	25694	5950.3	4266.6	0	13623	24961	13854	0	0	0	Q63068	Phosphorylated adapter RNA export protein	Phax	2	2	2	sp|Q63068|PHAX_RAT Phosphorylated adapter RNA export protein OS=Rattus norvegicus OX=10116 GN=Phax PE=1 SV=2
64630	64417	22192	0	0	5012.2	18445	6896.1	0	0	0	0	F1LQ48		Hnrnpl	2	2	2	sp|F1LQ48|HNRPL_RAT Heterogeneous nuclear ribonucleoprotein L OS=Rattus norvegicus OX=10116 GN=Hnrnpl PE=1 SV=2
905550	566680	660990	0	71154	36651	217190	206750	119370	0	0	0	Q7TQ16	Cytochrome b-c1 complex subunit 8	Uqcrq	1	1	1	sp|Q7TQ16|QCR8_RAT Cytochrome b-c1 complex subunit 8 OS=Rattus norvegicus OX=10116 GN=Uqcrq PE=3 SV=1
159140	101590	108560	27863	0	0	47116	58123	34862	0	0	0	A1L1J9	Lipase maturation factor 2	Lmf2	2	2	2	sp|A1L1J9|LMF2_RAT Lipase maturation factor 2 OS=Rattus norvegicus OX=10116 GN=Lmf2 PE=2 SV=1
617720	644100	0	0	107530	129510	385100	337990	461860	0	0	0	Q5PQP4	Cdc42 effector protein 2	Cdc42ep2	1	1	1	sp|Q5PQP4|BORG1_RAT Cdc42 effector protein 2 OS=Rattus norvegicus OX=10116 GN=Cdc42ep2 PE=1 SV=1
57200	105480	98395	15781	4663.2	5214.2	45905	23993	58039	0	0	0	P20720	UDP-glucuronosyltransferase 1-2	Ugt1a2	6	2	2	sp|P20720|UD12_RAT UDP-glucuronosyltransferase 1-2 OS=Rattus norvegicus OX=10116 GN=Ugt1a2 PE=2 SV=2
15588	14155	0	0	0	3477	6605	5770.5	4527.1	0	0	0	Q812D1	PC4 and SFRS1-interacting protein	Psip1	1	1	1	sp|Q812D1|PSIP1_RAT PC4 and SFRS1-interacting protein OS=Rattus norvegicus OX=10116 GN=Psip1 PE=1 SV=1
409020	424910	336890	39574	21189	0	57226	122000	112590	0	0	0	Q4KM65	Cleavage and polyadenylation specificity factor subunit 5	Nudt21	3	3	3	sp|Q4KM65|CPSF5_RAT Cleavage and polyadenylation specificity factor subunit 5 OS=Rattus norvegicus OX=10116 GN=Nudt21 PE=2 SV=1
115170	83023	58414	9010.9	7450.1	0	28697	18845	31073	0	0	0	O55012	Phosphatidylinositol-binding clathrin assembly protein	Picalm	3;1	3;1	3;1	sp|O55012|PICAL_RAT Phosphatidylinositol-binding clathrin assembly protein OS=Rattus norvegicus OX=10116 GN=Picalm PE=1 SV=1
196820	296900	160460	33006	13725	17823	113560	78165	113380	0	0	0	O88797	Disabled homolog 2	Dab2	9	9	9	sp|O88797|DAB2_RAT Disabled homolog 2 OS=Rattus norvegicus OX=10116 GN=Dab2 PE=1 SV=1
91998	87099	98569	0	19316	16840	82216	63428	25202	0	0	0	Q9ESI7	Neuronal migration protein doublecortin	Dcx	2	2	2	sp|Q9ESI7|DCX_RAT Neuronal migration protein doublecortin OS=Rattus norvegicus OX=10116 GN=Dcx PE=1 SV=2
26135	0	8109.1	1950.2	0	1661.1	12323	0	4195.2	0	0	0	F1LNJ2	U5 small nuclear ribonucleoprotein 200 kDa helicase	Snrnp200	3	3	3	sp|F1LNJ2|U520_RAT U5 small nuclear ribonucleoprotein 200 kDa helicase OS=Rattus norvegicus OX=10116 GN=Snrnp200 PE=1 SV=1
49466	32028	41378	4596.7	1550.2	8195.9	18168	25404	20736	0	0	0	O88280	Slit homolog 3 protein	Slit3	4	4	4	sp|O88280|SLIT3_RAT Slit homolog 3 protein OS=Rattus norvegicus OX=10116 GN=Slit3 PE=2 SV=1
38038	81844	44781	9688.6	0	0	0	12376	30541	0	0	0	Q794F9	4F2 cell-surface antigen heavy chain	Slc3a2	2	2	2	sp|Q794F9|4F2_RAT 4F2 cell-surface antigen heavy chain OS=Rattus norvegicus OX=10116 GN=Slc3a2 PE=1 SV=1
113630	164800	111900	43659	21276	20456	158240	143580	71291	0	0	0	Q8K3Y6	Zinc finger CCCH-type antiviral protein 1	Zc3hav1	9	9	9	sp|Q8K3Y6|ZCCHV_RAT Zinc finger CCCH-type antiviral protein 1 OS=Rattus norvegicus OX=10116 GN=Zc3hav1 PE=1 SV=1
21282	59640	36446	0	9133.7	5786.8	32623	18401	13460	0	0	0	Q3B8Q2	Eukaryotic initiation factor 4A-III;Eukaryotic initiation factor 4A-III, N-terminally processed	Eif4a3	4	3	3	sp|Q3B8Q2|IF4A3_RAT Eukaryotic initiation factor 4A-III OS=Rattus norvegicus OX=10116 GN=Eif4a3 PE=1 SV=1
1439900	1066200	987540	114810	121670	95397	485110	452940	484510	0	0	0	Q811A3	Procollagen-lysine,2-oxoglutarate 5-dioxygenase 2	Plod2	16	15	15	sp|Q811A3|PLOD2_RAT Procollagen-lysine,2-oxoglutarate 5-dioxygenase 2 OS=Rattus norvegicus OX=10116 GN=Plod2 PE=2 SV=1
52658	40717	0	16994	0	0	46585	24438	0	0	0	0	P09606	Glutamine synthetase	Glul	1	1	1	sp|P09606|GLNA_RAT Glutamine synthetase OS=Rattus norvegicus OX=10116 GN=Glul PE=1 SV=3
96605	134980	129060	22307	12319	13014	63267	80562	51625	0	0	0	Q9ES72	Protein CYR61	Cyr61	3	3	3	sp|Q9ES72|CYR61_RAT Protein CYR61 OS=Rattus norvegicus OX=10116 GN=Cyr61 PE=2 SV=1
47091	52540	34856	0	7434.4	0	12812	10249	7135.5	0	0	0	P47942	Dihydropyrimidinase-related protein 2	Dpysl2	1	1	1	sp|P47942|DPYL2_RAT Dihydropyrimidinase-related protein 2 OS=Rattus norvegicus OX=10116 GN=Dpysl2 PE=1 SV=1
143190	80512	0	11511	17643	8790.1	66471	41882	44922	0	0	0	Q5XIP1	Protein pelota homolog	Pelo	3	3	3	sp|Q5XIP1|PELO_RAT Protein pelota homolog OS=Rattus norvegicus OX=10116 GN=Pelo PE=1 SV=1
55169	71510	48451	5462.4	4608.1	6326.4	35110	6986.6	23941	0	0	0	Q6JHU9	CREB-binding protein	Crebbp	6	6	6	sp|Q6JHU9|CBP_RAT CREB-binding protein OS=Rattus norvegicus OX=10116 GN=Crebbp PE=1 SV=1
145920	101550	105980	9146.8	9035.1	10823	36865	39047	40719	0	0	0	Q5U2X0	CDKN2A-interacting protein	Cdkn2aip	3	3	3	sp|Q5U2X0|CARF_RAT CDKN2A-interacting protein OS=Rattus norvegicus OX=10116 GN=Cdkn2aip PE=1 SV=1
107110	115490	52739	20258	19042	9529.9	77694	68124	50331	0	0	0	Q62839	Golgin subfamily A member 2	Golga2	8	8	8	sp|Q62839|GOGA2_RAT Golgin subfamily A member 2 OS=Rattus norvegicus OX=10116 GN=Golga2 PE=1 SV=4
56161	54693	40696	0	10489	10448	41020	17746	24816	0	0	0	Q641Z6;Q8R491	EH domain-containing protein 1;EH domain-containing protein 3	Ehd1;Ehd3	2;1	2;1	2;1	sp|Q641Z6|EHD1_RAT EH domain-containing protein 1 OS=Rattus norvegicus OX=10116 GN=Ehd1 PE=1 SV=1;sp|Q8R491|EHD3_RAT EH domain-containing protein 3 OS=Rattus norvegicus OX=10116 GN=Ehd3 PE=1 SV=2
21398	16473	0	0	4883.3	0	7067.1	6337.9	5947.5	0	0	0	Q8R4Z9	Mitofusin-1	Mfn1	2	2	2	sp|Q8R4Z9|MFN1_RAT Mitofusin-1 OS=Rattus norvegicus OX=10116 GN=Mfn1 PE=1 SV=1
600760	0	428450	112240	0	46308	292270	148770	168900	0	0	0	P08494	Matrix Gla protein	Mgp	1	1	1	sp|P08494|MGP_RAT Matrix Gla protein OS=Rattus norvegicus OX=10116 GN=Mgp PE=1 SV=2
28137	0	19219	5146.8	0	3684.8	11508	12589	9743.6	0	0	0	Q91ZW6	Trimethyllysine dioxygenase, mitochondrial	Tmlhe	1	1	1	sp|Q91ZW6|TMLH_RAT Trimethyllysine dioxygenase, mitochondrial OS=Rattus norvegicus OX=10116 GN=Tmlhe PE=1 SV=2
186900	161350	134370	28117	23018	16872	107050	71203	81465	0	0	0	Q63321	Procollagen-lysine,2-oxoglutarate 5-dioxygenase 1	Plod1	5	5	5	sp|Q63321|PLOD1_RAT Procollagen-lysine,2-oxoglutarate 5-dioxygenase 1 OS=Rattus norvegicus OX=10116 GN=Plod1 PE=1 SV=1
169090	102240	66093	37381	0	16154	83479	82172	38761	0	0	0	Q6AYK8	Eukaryotic translation initiation factor 3 subunit D	Eif3d	3	3	3	sp|Q6AYK8|EIF3D_RAT Eukaryotic translation initiation factor 3 subunit D OS=Rattus norvegicus OX=10116 GN=Eif3d PE=1 SV=1
2738700	2286200	2249200	342660	285480	263810	1261700	1002200	1121800	3995.9	4889.9	2632.7	P0C5E3	Palladin	Palld	17	17	17	sp|P0C5E3|PALLD_RAT Palladin (Fragment) OS=Rattus norvegicus OX=10116 GN=Palld PE=1 SV=1
14340	12139	8580.3	0	0	3778.8	8017.2	0	6291.3	0	0	0	Q6AXU3	Interferon-stimulated 20 kDa exonuclease-like 2	Isg20l2	1	1	1	sp|Q6AXU3|I20L2_RAT Interferon-stimulated 20 kDa exonuclease-like 2 OS=Rattus norvegicus OX=10116 GN=Isg20l2 PE=2 SV=1
0	15647	12788	0	4538.3	0	8405.5	8650.1	0	0	0	0	Q6F6B3	Protein TANC1	Tanc1	1	1	1	sp|Q6F6B3|TANC1_RAT Protein TANC1 OS=Rattus norvegicus OX=10116 GN=Tanc1 PE=1 SV=1
2182400	2033400	1928300	291370	214650	162110	955870	757770	791150	0	0	0	Q9WVC0	Septin-7	43350	15;1	15;1	15;1	sp|Q9WVC0|SEPT7_RAT Septin-7 OS=Rattus norvegicus OX=10116 GN=Sept7 PE=1 SV=1
168980	98267	117900	0	44032	31459	105080	91077	86798	0	0	0	P18266	Glycogen synthase kinase-3 beta	Gsk3b	2	2	2	sp|P18266|GSK3B_RAT Glycogen synthase kinase-3 beta OS=Rattus norvegicus OX=10116 GN=Gsk3b PE=1 SV=1
358440	359820	286600	79232	0	67518	248960	164040	135940	0	0	0	B2RZC9	Keratinocyte-associated protein 2	Krtcap2	1	1	1	sp|B2RZC9|KTAP2_RAT Keratinocyte-associated protein 2 OS=Rattus norvegicus OX=10116 GN=Krtcap2 PE=2 SV=2
291620	208370	101200	29008	21214	0	72341	74286	40415	0	0	0	Q8VHK7	Hepatoma-derived growth factor	Hdgf	2	2	2	sp|Q8VHK7|HDGF_RAT Hepatoma-derived growth factor OS=Rattus norvegicus OX=10116 GN=Hdgf PE=1 SV=2
756670	265540	641500	135010	60478	121380	371130	392700	415400	0	0	0	P10888	Cytochrome c oxidase subunit 4 isoform 1, mitochondrial	Cox4i1	6	6	6	sp|P10888|COX41_RAT Cytochrome c oxidase subunit 4 isoform 1, mitochondrial OS=Rattus norvegicus OX=10116 GN=Cox4i1 PE=1 SV=1
1833900	1730100	1538800	210520	178730	145530	806070	589550	581040	0	0	0	B3GNI6	Septin-11	43354	11	11	9	sp|B3GNI6|SEP11_RAT Septin-11 OS=Rattus norvegicus OX=10116 GN=Sept11 PE=1 SV=1
744810	728330	601210	136500	114420	130850	594840	415660	399010	0	0	0	P97700	Mitochondrial 2-oxoglutarate/malate carrier protein	Slc25a11	11	11	11	sp|P97700|M2OM_RAT Mitochondrial 2-oxoglutarate/malate carrier protein OS=Rattus norvegicus OX=10116 GN=Slc25a11 PE=1 SV=3
13275000	11692000	11082000	2062100	1753000	1684700	7314600	6460700	6436200	0	0	0	P13941	Collagen alpha-1(III) chain	Col3a1	64	64	56	sp|P13941|CO3A1_RAT Collagen alpha-1(III) chain OS=Rattus norvegicus OX=10116 GN=Col3a1 PE=2 SV=3
0	45296	46611	10361	0	0	0	18003	19561	0	0	0	P41740	Atrial natriuretic peptide receptor 3	Npr3	1	1	1	sp|P41740|ANPRC_RAT Atrial natriuretic peptide receptor 3 OS=Rattus norvegicus OX=10116 GN=Npr3 PE=2 SV=1
106920	113710	105760	16161	17262	14337	76016	55447	41590	0	0	0	O35889	Afadin	Mllt4	12	12	12	sp|O35889|AFAD_RAT Afadin OS=Rattus norvegicus OX=10116 GN=Afdn PE=1 SV=1
973310	702250	255790	223210	121290	0	394050	419330	418420	0	0	0	P10818	Cytochrome c oxidase subunit 6A1, mitochondrial	Cox6a1	3	3	3	sp|P10818|CX6A1_RAT Cytochrome c oxidase subunit 6A1, mitochondrial OS=Rattus norvegicus OX=10116 GN=Cox6a1 PE=1 SV=2
9309100	7406600	6116800	691940	740140	639810	2843000	2245400	2279400	52521	41268	43898	P62845	40S ribosomal protein S15	Rps15	5	5	5	sp|P62845|RS15_RAT 40S ribosomal protein S15 OS=Rattus norvegicus OX=10116 GN=Rps15 PE=1 SV=2
1861600	1844300	1641600	322120	319740	241280	1151900	951630	1016600	0	0	0	Q5U367	Procollagen-lysine,2-oxoglutarate 5-dioxygenase 3	Plod3	23	23	22	sp|Q5U367|PLOD3_RAT Procollagen-lysine,2-oxoglutarate 5-dioxygenase 3 OS=Rattus norvegicus OX=10116 GN=Plod3 PE=2 SV=1
213600	125370	131410	0	18629	25266	42451	60435	51959	0	0	0	P0C089	Phosphatidylglycerophosphatase and protein-tyrosine phosphatase 1	Ptpmt1	2	2	2	sp|P0C089|PTPM1_RAT Phosphatidylglycerophosphatase and protein-tyrosine phosphatase 1 OS=Rattus norvegicus OX=10116 GN=Ptpmt1 PE=1 SV=1
3898600	2815800	2890200	773140	471700	638930	2380100	2171100	2047300	10458	7069.8	10706	P16036	Phosphate carrier protein, mitochondrial	Slc25a3	8	8	8	sp|P16036|MPCP_RAT Phosphate carrier protein, mitochondrial OS=Rattus norvegicus OX=10116 GN=Slc25a3 PE=1 SV=1
621450	502390	255460	30840	163910	13670	279660	307720	142550	0	0	0	P86252	Transcriptional activator protein Pur-alpha	Pura	3	3	3	sp|P86252|PURA_RAT Transcriptional activator protein Pur-alpha (Fragments) OS=Rattus norvegicus OX=10116 GN=Pura PE=1 SV=1
0	37840	0	0	10376	0	24147	0	12177	0	0	0	Q63186	Translation initiation factor eIF-2B subunit delta	Eif2b4	1	1	1	sp|Q63186|EI2BD_RAT Translation initiation factor eIF-2B subunit delta OS=Rattus norvegicus OX=10116 GN=Eif2b4 PE=2 SV=1
1391200	1186700	985890	159550	221680	156480	661590	622660	595480	0	0	0	Q9Z1Z9	PDZ and LIM domain protein 7	Pdlim7	13	13	13	sp|Q9Z1Z9|PDLI7_RAT PDZ and LIM domain protein 7 OS=Rattus norvegicus OX=10116 GN=Pdlim7 PE=1 SV=1
1658900	1511600	1281200	216750	180920	115490	715670	479310	550380	0	0	0	P25235	Dolichyl-diphosphooligosaccharide--protein glycosyltransferase subunit 2	Rpn2	12	12	12	sp|P25235|RPN2_RAT Dolichyl-diphosphooligosaccharide--protein glycosyltransferase subunit 2 OS=Rattus norvegicus OX=10116 GN=Rpn2 PE=2 SV=2
47342	116240	92514	30191	16392	11242	92468	42699	60631	0	0	0	A2VD12	Pre-B-cell leukemia transcription factor-interacting protein 1	Pbxip1	5	5	5	sp|A2VD12|PBIP1_RAT Pre-B-cell leukemia transcription factor-interacting protein 1 OS=Rattus norvegicus OX=10116 GN=Pbxip1 PE=1 SV=1
91972	85877	51487	14343	14277	14667	17764	86082	40955	0	0	0	Q68FR7	Protein LTV1 homolog	Ltv1	3	3	3	sp|Q68FR7|LTV1_RAT Protein LTV1 homolog OS=Rattus norvegicus OX=10116 GN=Ltv1 PE=2 SV=1
165510	122090	73378	33255	0	0	0	38029	71008	0	0	0	G3V9R8	Heterogeneous nuclear ribonucleoprotein C	Hnrnpc	4	4	4	sp|G3V9R8|HNRPC_RAT Heterogeneous nuclear ribonucleoprotein C OS=Rattus norvegicus OX=10116 GN=Hnrnpc PE=1 SV=2
91625	97721	78242	16461	0	1225	8321.7	29995	19633	1131.3	0	1013.2	Q1JU68	Eukaryotic translation initiation factor 3 subunit A	Eif3a	5	5	5	sp|Q1JU68|EIF3A_RAT Eukaryotic translation initiation factor 3 subunit A OS=Rattus norvegicus OX=10116 GN=Eif3a PE=2 SV=2
501230	498190	436710	48167	34200	46981	146120	135170	141130	0	0	0	P84092	AP-2 complex subunit mu	Ap2m1	6	6	6	sp|P84092|AP2M1_RAT AP-2 complex subunit mu OS=Rattus norvegicus OX=10116 GN=Ap2m1 PE=1 SV=1
409520	514220	366490	77816	70211	48203	208550	233240	198610	0	0	0	O70351	3-hydroxyacyl-CoA dehydrogenase type-2	Hsd17b10	3	3	3	sp|O70351|HCD2_RAT 3-hydroxyacyl-CoA dehydrogenase type-2 OS=Rattus norvegicus OX=10116 GN=Hsd17b10 PE=1 SV=3
72631	46123	63850	14656	6252.3	7509	32780	34104	25814	0	0	0	F1LPQ2	Activating signal cointegrator 1 complex subunit 3	Ascc3	6	6	6	sp|F1LPQ2|ASCC3_RAT Activating signal cointegrator 1 complex subunit 3 OS=Rattus norvegicus OX=10116 GN=Ascc3 PE=3 SV=1
218340	87871	188550	0	39476	19809	77026	52990	62727	0	0	0	Q71UF4	Histone-binding protein RBBP7	Rbbp7	2	2	2	sp|Q71UF4|RBBP7_RAT Histone-binding protein RBBP7 OS=Rattus norvegicus OX=10116 GN=Rbbp7 PE=2 SV=1
64206	25862	34839	6484.2	0	0	9168.4	3847.2	8014.1	8334.2	7181.7	8123.7	Q9ER34	Aconitate hydratase, mitochondrial	Aco2	5	5	5	sp|Q9ER34|ACON_RAT Aconitate hydratase, mitochondrial OS=Rattus norvegicus OX=10116 GN=Aco2 PE=1 SV=2
122990	107550	69799	15854	7978.2	13941	50332	30943	41141	0	0	0	B5DFC8	Eukaryotic translation initiation factor 3 subunit C	Eif3c	5	5	5	sp|B5DFC8|EIF3C_RAT Eukaryotic translation initiation factor 3 subunit C OS=Rattus norvegicus OX=10116 GN=Eif3c PE=1 SV=1
123880	204210	217660	0	75351	23942	117280	116430	87417	0	0	0	Q5RJM0	MKI67 FHA domain-interacting nucleolar phosphoprotein	Nifk	2	2	2	sp|Q5RJM0|MK67I_RAT MKI67 FHA domain-interacting nucleolar phosphoprotein OS=Rattus norvegicus OX=10116 GN=Nifk PE=2 SV=1
46976	45844	38294	0	5561.9	0	0	17879	0	0	0	0	Q99PD4	Actin-related protein 2/3 complex subunit 1A	Arpc1a	2	1	1	sp|Q99PD4|ARC1A_RAT Actin-related protein 2/3 complex subunit 1A OS=Rattus norvegicus OX=10116 GN=Arpc1a PE=2 SV=1
302460	234600	183280	48297	33897	11606	87632	105170	107100	0	0	0	Q4V8H8	EH domain-containing protein 2	Ehd2	6	6	6	sp|Q4V8H8|EHD2_RAT EH domain-containing protein 2 OS=Rattus norvegicus OX=10116 GN=Ehd2 PE=1 SV=1
560020	430090	434210	31041	42123	32847	149390	97435	91991	0	0	0	P19637	Tissue-type plasminogen activator;Tissue-type plasminogen activator chain A;Tissue-type plasminogen activator chain B	Plat	9	9	9	sp|P19637|TPA_RAT Tissue-type plasminogen activator OS=Rattus norvegicus OX=10116 GN=Plat PE=2 SV=2
2014300	1529200	1468200	229930	214950	187000	765940	650620	600900	0	0	120.95	D3ZHA0	Filamin-C	Flnc	47	47	47	sp|D3ZHA0|FLNC_RAT Filamin-C OS=Rattus norvegicus OX=10116 GN=Flnc PE=1 SV=1
3514300	3101300	2840300	412750	356310	312930	1278200	984740	1177300	0	0	0	Q4V7C7	Actin-related protein 3	Actr3	16	16	16	sp|Q4V7C7|ARP3_RAT Actin-related protein 3 OS=Rattus norvegicus OX=10116 GN=Actr3 PE=1 SV=1
1038600	1076100	888040	47407	85504	180260	288640	344380	354440	0	0	0	D3ZCL3	U1 small nuclear ribonucleoprotein C	Snrpc	3	3	3	sp|D3ZCL3|RU1C_RAT U1 small nuclear ribonucleoprotein C OS=Rattus norvegicus OX=10116 GN=Snrpc PE=3 SV=1
584220	443770	301540	126390	67286	77916	291620	233410	331000	2102.9	0	0	Q5I0H9	Protein disulfide-isomerase A5	Pdia5	8	8	8	sp|Q5I0H9|PDIA5_RAT Protein disulfide-isomerase A5 OS=Rattus norvegicus OX=10116 GN=Pdia5 PE=2 SV=1
253240	47905	187450	63454	10190	8523.3	101170	64673	92714	0	0	0	Q64060	Probable ATP-dependent RNA helicase DDX4	Ddx4	2	2	2	sp|Q64060|DDX4_RAT Probable ATP-dependent RNA helicase DDX4 OS=Rattus norvegicus OX=10116 GN=Ddx4 PE=1 SV=1
1127000	942230	830690	110650	96239	116380	380890	309600	310860	0	0	0	Q5U2Q7	Eukaryotic peptide chain release factor subunit 1	Etf1	12	12	12	sp|Q5U2Q7|ERF1_RAT Eukaryotic peptide chain release factor subunit 1 OS=Rattus norvegicus OX=10116 GN=Etf1 PE=2 SV=3
2098900	1498900	1340700	186300	198530	181400	677690	582690	492810	0	0	0	Q5M7U6	Actin-related protein 2	Actr2	12	12	12	sp|Q5M7U6|ARP2_RAT Actin-related protein 2 OS=Rattus norvegicus OX=10116 GN=Actr2 PE=2 SV=1
0	65424	59398	0	17895	13861	39571	34715	23821	3116.9	2503.9	0	O08623	Sequestosome-1	Sqstm1	2	2	2	sp|O08623|SQSTM_RAT Sequestosome-1 OS=Rattus norvegicus OX=10116 GN=Sqstm1 PE=1 SV=1
93169	162890	182050	29412	0	10806	77592	0	46406	0	0	0	Q5BJU7	Wiskott-Aldrich syndrome protein family member 1	Wasf1	2	2	2	sp|Q5BJU7|WASF1_RAT Wiskott-Aldrich syndrome protein family member 1 OS=Rattus norvegicus OX=10116 GN=Wasf1 PE=1 SV=1
0	8921.8	8096.1	0	0	2352	3799.3	0	3438.5	0	0	0	F1LP64	E3 ubiquitin-protein ligase TRIP12	Trip12	1	1	1	sp|F1LP64|TRIPC_RAT E3 ubiquitin-protein ligase TRIP12 OS=Rattus norvegicus OX=10116 GN=Trip12 PE=1 SV=1
1889400	1151100	1430200	166630	117720	68804	418050	311520	356510	0	0	0	P54313	Guanine nucleotide-binding protein G(I)/G(S)/G(T) subunit beta-2	Gnb2	7;2	7;2	5;1	sp|P54313|GBB2_RAT Guanine nucleotide-binding protein G(I)/G(S)/G(T) subunit beta-2 OS=Rattus norvegicus OX=10116 GN=Gnb2 PE=1 SV=4
1153100	847420	732560	96215	114790	194570	470240	341820	428600	0	0	0	Q641Y0	Dolichyl-diphosphooligosaccharide--protein glycosyltransferase 48 kDa subunit	Ddost	9	9	9	sp|Q641Y0|OST48_RAT Dolichyl-diphosphooligosaccharide--protein glycosyltransferase 48 kDa subunit OS=Rattus norvegicus OX=10116 GN=Ddost PE=2 SV=1
100910	139920	136700	21044	24666	15349	53277	65062	68269	0	0	0	P36202	PDZ and LIM domain protein 4	Pdlim4	2	2	2	sp|P36202|PDLI4_RAT PDZ and LIM domain protein 4 OS=Rattus norvegicus OX=10116 GN=Pdlim4 PE=1 SV=2
16583000	13427000	8835300	2157500	2061300	1898200	7303000	5190200	6190800	0	0	0	Q3T1J1	Eukaryotic translation initiation factor 5A-1	Eif5a	9	9	9	sp|Q3T1J1|IF5A1_RAT Eukaryotic translation initiation factor 5A-1 OS=Rattus norvegicus OX=10116 GN=Eif5a PE=1 SV=3
2812000	2571400	2378400	178610	143220	88062	479790	346510	425590	0	0	0	Q5FVM4	Non-POU domain-containing octamer-binding protein	Nono	10	10	10	sp|Q5FVM4|NONO_RAT Non-POU domain-containing octamer-binding protein OS=Rattus norvegicus OX=10116 GN=Nono PE=1 SV=3
238860	176680	198400	62471	38749	24612	152370	124000	103420	0	0	0	Q10728	Protein phosphatase 1 regulatory subunit 12A	Ppp1r12a	13	13	13	sp|Q10728|MYPT1_RAT Protein phosphatase 1 regulatory subunit 12A OS=Rattus norvegicus OX=10116 GN=Ppp1r12a PE=1 SV=2
5973800	4764000	5083600	756850	569980	598930	2140300	1882600	1766300	0	0	0	O08628	Procollagen C-endopeptidase enhancer 1	Pcolce	17	17	17	sp|O08628|PCOC1_RAT Procollagen C-endopeptidase enhancer 1 OS=Rattus norvegicus OX=10116 GN=Pcolce PE=1 SV=1
113750	0	78657	14076	7417.5	10740	29490	33926	33205	0	0	0	P62138;P62142	Serine/threonine-protein phosphatase PP1-alpha catalytic subunit;Serine/threonine-protein phosphatase PP1-beta catalytic subunit	Ppp1ca;Ppp1cb	12;9	1;0	1;0	sp|P62138|PP1A_RAT Serine/threonine-protein phosphatase PP1-alpha catalytic subunit OS=Rattus norvegicus OX=10116 GN=Ppp1ca PE=1 SV=1;sp|P62142|PP1B_RAT Serine/threonine-protein phosphatase PP1-beta catalytic subunit OS=Rattus norvegicus OX=10116 GN=Ppp1cb
237740	169120	168010	44119	45703	26474	121540	109030	117940	0	0	0	Q68FU1	Pleckstrin homology domain-containing family F member 1	Plekhf1	1	1	1	sp|Q68FU1|PKHF1_RAT Pleckstrin homology domain-containing family F member 1 OS=Rattus norvegicus OX=10116 GN=Plekhf1 PE=2 SV=1
30906000	27761000	24160000	5625800	4746400	4522100	17246000	13574000	13723000	69460	67083	70545	P47198	60S ribosomal protein L22	Rpl22	4	4	4	sp|P47198|RL22_RAT 60S ribosomal protein L22 OS=Rattus norvegicus OX=10116 GN=Rpl22 PE=2 SV=2
1120800	872090	937630	266410	83463	79523	439630	372100	464140	0	0	0	Q4KLF8	Actin-related protein 2/3 complex subunit 5	Arpc5	5	5	5	sp|Q4KLF8|ARPC5_RAT Actin-related protein 2/3 complex subunit 5 OS=Rattus norvegicus OX=10116 GN=Arpc5 PE=1 SV=3
98286	125170	139830	6447.9	14251	11267	28155	36908	29831	0	0	0	Q9Z2S9	Flotillin-2	Flot2	3	3	3	sp|Q9Z2S9|FLOT2_RAT Flotillin-2 OS=Rattus norvegicus OX=10116 GN=Flot2 PE=1 SV=1
58401	53011	40475	10793	10198	0	22216	23263	16809	0	0	0	Q62696	Disks large homolog 1	Dlg1	2	2	2	sp|Q62696|DLG1_RAT Disks large homolog 1 OS=Rattus norvegicus OX=10116 GN=Dlg1 PE=1 SV=1
273600	146090	197690	22886	26212	19398	82707	59422	58555	0	0	0	O88281	Multiple epidermal growth factor-like domains protein 6	Megf6	10	10	10	sp|O88281|MEGF6_RAT Multiple epidermal growth factor-like domains protein 6 OS=Rattus norvegicus OX=10116 GN=Megf6 PE=1 SV=1
286580	418380	384530	53477	43025	36208	190920	125140	72629	0	0	0	Q07984	Translocon-associated protein subunit delta	Ssr4	2	2	2	sp|Q07984|SSRD_RAT Translocon-associated protein subunit delta OS=Rattus norvegicus OX=10116 GN=Ssr4 PE=2 SV=1
3827200	3215900	2987700	615520	578570	518220	1942900	1448800	1602200	0	0	0	Q62920	PDZ and LIM domain protein 5	Pdlim5	25	25	25	sp|Q62920|PDLI5_RAT PDZ and LIM domain protein 5 OS=Rattus norvegicus OX=10116 GN=Pdlim5 PE=1 SV=2
4635300	4059700	3885500	709790	639220	587890	2122400	1775100	1745500	2719.6	2392.6	0	Q9WUH4	Four and a half LIM domains protein 1	Fhl1	12	12	12	sp|Q9WUH4|FHL1_RAT Four and a half LIM domains protein 1 OS=Rattus norvegicus OX=10116 GN=Fhl1 PE=2 SV=1
1305300	976140	722940	198980	148200	139190	487390	422960	487420	0	0	0	P36201	Cysteine-rich protein 2	Crip2	5	5	5	sp|P36201|CRIP2_RAT Cysteine-rich protein 2 OS=Rattus norvegicus OX=10116 GN=Crip2 PE=2 SV=1
891540	752800	452000	76852	94196	64238	300990	213470	160290	0	3904.7	5400.1	P35435	ATP synthase subunit gamma, mitochondrial	Atp5c1	4	4	4	sp|P35435|ATPG_RAT ATP synthase subunit gamma, mitochondrial OS=Rattus norvegicus OX=10116 GN=Atp5f1c PE=1 SV=2
2482700	1764100	1706800	294370	253470	211070	776270	692310	681820	0	0	0	Q00438	Polypyrimidine tract-binding protein 1	Ptbp1	12;1	12;1	12;1	sp|Q00438|PTBP1_RAT Polypyrimidine tract-binding protein 1 OS=Rattus norvegicus OX=10116 GN=Ptbp1 PE=1 SV=1
2935700	2629400	1937400	387680	414420	320240	1145000	1083300	948470	0	0	0	P63088	Serine/threonine-protein phosphatase PP1-gamma catalytic subunit	Ppp1cc	13	13	2	sp|P63088|PP1G_RAT Serine/threonine-protein phosphatase PP1-gamma catalytic subunit OS=Rattus norvegicus OX=10116 GN=Ppp1cc PE=1 SV=1
162630	163390	123020	0	33569	34254	66876	62747	62231	0	0	0	P61265	Syntaxin-1B	Stx1b	1	1	1	sp|P61265|STX1B_RAT Syntaxin-1B OS=Rattus norvegicus OX=10116 GN=Stx1b PE=1 SV=1
137740	563490	466560	60907	79988	63168	31594	237610	305440	0	0	0	O89046	Coronin-1B	Coro1b	5	5	5	sp|O89046|COR1B_RAT Coronin-1B OS=Rattus norvegicus OX=10116 GN=Coro1b PE=1 SV=1
94846	262230	205280	86527	19562	53582	156570	157060	133830	7441.5	11757	7580.8	Q63532	Cornifin-A	Sprr1a	2	2	2	sp|Q63532|SPR1A_RAT Cornifin-A OS=Rattus norvegicus OX=10116 GN=Sprr1a PE=2 SV=1
161500	0	121990	26817	16187	16455	56613	55336	54436	0	0	0	Q9WUC8	Pleiotropic regulator 1	Plrg1	1	1	1	sp|Q9WUC8|PLRG1_RAT Pleiotropic regulator 1 OS=Rattus norvegicus OX=10116 GN=Plrg1 PE=2 SV=1
558620	470420	352210	76938	56771	69071	198260	190790	175740	0	0	0	P23514	Coatomer subunit beta	Copb1	15	15	15	sp|P23514|COPB_RAT Coatomer subunit beta OS=Rattus norvegicus OX=10116 GN=Copb1 PE=1 SV=1
601830	387800	534780	77538	67658	56781	178830	192950	187920	0	0	0	O08629	Transcription intermediary factor 1-beta	Trim28	12	12	12	sp|O08629|TIF1B_RAT Transcription intermediary factor 1-beta OS=Rattus norvegicus OX=10116 GN=Trim28 PE=1 SV=2
270590	247270	155120	48755	58743	44078	137780	135800	145540	0	0	0	Q63358	Unconventional myosin-IXb	Myo9b	19	19	19	sp|Q63358|MYO9B_RAT Unconventional myosin-IXb OS=Rattus norvegicus OX=10116 GN=Myo9b PE=1 SV=1
394460	271590	235810	52923	37525	42659	112060	120130	134190	0	0	0	Q498R3	DnaJ homolog subfamily C member 10	Dnajc10	10	10	9	sp|Q498R3|DJC10_RAT DnaJ homolog subfamily C member 10 OS=Rattus norvegicus OX=10116 GN=Dnajc10 PE=2 SV=2
150920	69129	104470	11103	13364	13176	52596	29945	20722	0	0	0	Q5RK09	Eukaryotic translation initiation factor 3 subunit G	Eif3g	3	3	3	sp|Q5RK09|EIF3G_RAT Eukaryotic translation initiation factor 3 subunit G OS=Rattus norvegicus OX=10116 GN=Eif3g PE=1 SV=1
112590	150960	169880	19756	16494	18733	35018	55390	59787	0	0	0	Q8K1Q0	Glycylpeptide N-tetradecanoyltransferase 1	Nmt1	3	3	3	sp|Q8K1Q0|NMT1_RAT Glycylpeptide N-tetradecanoyltransferase 1 OS=Rattus norvegicus OX=10116 GN=Nmt1 PE=1 SV=1
216070	241340	217030	39702	32272	27101	130250	139270	0	0	0	0	Q6AYZ1	Tubulin alpha-1C chain	Tuba1c	22	2	2	sp|Q6AYZ1|TBA1C_RAT Tubulin alpha-1C chain OS=Rattus norvegicus OX=10116 GN=Tuba1c PE=1 SV=1
334930	349830	345170	56700	27687	39692	143240	128890	65288	0	0	0	O88453	Scaffold attachment factor B1	Safb	7	7	7	sp|O88453|SAFB1_RAT Scaffold attachment factor B1 OS=Rattus norvegicus OX=10116 GN=Safb PE=1 SV=2
104170	91540	94455	12089	8705.8	12212	39189	24065	26464	0	0	0	Q9Z330	DNA (cytosine-5)-methyltransferase 1	Dnmt1	11	11	11	sp|Q9Z330|DNMT1_RAT DNA (cytosine-5)-methyltransferase 1 OS=Rattus norvegicus OX=10116 GN=Dnmt1 PE=1 SV=2
170260	161840	164290	24243	23243	22544	66620	65819	57881	0	1440.6	1014.3	Q9Z1A6	Vigilin	Hdlbp	13	13	13	sp|Q9Z1A6|VIGLN_RAT Vigilin OS=Rattus norvegicus OX=10116 GN=Hdlbp PE=1 SV=1
8060300	6488600	5970700	1065800	825160	735880	2750800	2259200	2118000	1805.5	0	0	P10860	Glutamate dehydrogenase 1, mitochondrial	Glud1	27	27	27	sp|P10860|DHE3_RAT Glutamate dehydrogenase 1, mitochondrial OS=Rattus norvegicus OX=10116 GN=Glud1 PE=1 SV=2
195960	259700	195910	52285	22864	37801	107750	92513	105660	0	0	0	Q6AY55	Dephospho-CoA kinase domain-containing protein	Dcakd	3	3	3	sp|Q6AY55|DCAKD_RAT Dephospho-CoA kinase domain-containing protein OS=Rattus norvegicus OX=10116 GN=Dcakd PE=2 SV=1
102350	84908	127740	14751	26004	24770	75380	48606	53188	0	0	0	Q2KN99	Cytospin-A	Specc1l	8	8	8	sp|Q2KN99|CYTSA_RAT Cytospin-A OS=Rattus norvegicus OX=10116 GN=Specc1l PE=1 SV=1
95778	0	55646	26026	0	11792	36246	35469	30478	0	0	0	B1WBW4	Armadillo repeat-containing protein 10	Armc10	1	1	1	sp|B1WBW4|ARM10_RAT Armadillo repeat-containing protein 10 OS=Rattus norvegicus OX=10116 GN=Armc10 PE=1 SV=1
2003200	1911200	1308100	462220	347510	217600	1040400	823690	900590	0	0	0	O35824	DnaJ homolog subfamily A member 2	Dnaja2	11	11	11	sp|O35824|DNJA2_RAT DnaJ homolog subfamily A member 2 OS=Rattus norvegicus OX=10116 GN=Dnaja2 PE=1 SV=1
50250	144810	79014	26888	38126	21897	70437	72462	90962	0	0	0	Q6AY61	Serine protease 23	Prss23	3	3	3	sp|Q6AY61|PRS23_RAT Serine protease 23 OS=Rattus norvegicus OX=10116 GN=Prss23 PE=2 SV=1
3882300	3677700	2983700	659050	404180	413390	1268000	1416100	1282400	0	0	0	P37397	Calponin-3	Cnn3	16	16	16	sp|P37397|CNN3_RAT Calponin-3 OS=Rattus norvegicus OX=10116 GN=Cnn3 PE=1 SV=1
7545600	7079800	5849400	1428500	1083800	973540	3245000	3073600	3016400	0	0	0	P63245	Guanine nucleotide-binding protein subunit beta-2-like 1;Guanine nucleotide-binding protein subunit beta-2-like 1, N-terminally processed	Gnb2l1	17	17	17	sp|P63245|RACK1_RAT Receptor of activated protein C kinase 1 OS=Rattus norvegicus OX=10116 GN=Rack1 PE=1 SV=3
583320	629590	617270	157170	108960	105880	370050	299630	323910	0	0	0	Q68A21	Transcriptional activator protein Pur-beta	Purb	5	5	5	sp|Q68A21|PURB_RAT Transcriptional activator protein Pur-beta OS=Rattus norvegicus OX=10116 GN=Purb PE=1 SV=3
975240	746060	646660	70796	140380	96980	255150	251860	315790	0	0	0	P28042	Single-stranded DNA-binding protein, mitochondrial	Ssbp1	5	5	5	sp|P28042|SSBP_RAT Single-stranded DNA-binding protein, mitochondrial OS=Rattus norvegicus OX=10116 GN=Ssbp1 PE=1 SV=2
344890	357330	282370	52062	16984	22079	61530	121970	59739	0	0	1319.8	P18484	AP-2 complex subunit alpha-2	Ap2a2	9	9	9	sp|P18484|AP2A2_RAT AP-2 complex subunit alpha-2 OS=Rattus norvegicus OX=10116 GN=Ap2a2 PE=1 SV=3
3675700	3058200	2763700	512810	339180	330810	1045100	1104700	1006200	0	0	0	P47875	Cysteine and glycine-rich protein 1	Csrp1	8	8	8	sp|P47875|CSRP1_RAT Cysteine and glycine-rich protein 1 OS=Rattus norvegicus OX=10116 GN=Csrp1 PE=1 SV=2
144560	141770	85366	4032.5	40827	31698	93230	49324	61573	0	0	0	P38062	Methionine aminopeptidase 2	Metap2	4	4	4	sp|P38062|MAP2_RAT Methionine aminopeptidase 2 OS=Rattus norvegicus OX=10116 GN=Metap2 PE=1 SV=2
61948	90549	76379	0	21432	0	26916	29958	0	0	0	0	Q9QX69	LanC-like protein 1	Lancl1	1	1	1	sp|Q9QX69|LANC1_RAT LanC-like protein 1 OS=Rattus norvegicus OX=10116 GN=Lancl1 PE=1 SV=2
111330	77715	96105	30993	15305	14295	55577	49683	55334	0	0	0	Q5U2U0	ATP-dependent Clp protease ATP-binding subunit clpX-like, mitochondrial	Clpx	5	5	5	sp|Q5U2U0|CLPX_RAT ATP-dependent Clp protease ATP-binding subunit clpX-like, mitochondrial OS=Rattus norvegicus OX=10116 GN=Clpx PE=2 SV=1
391990	314390	303870	61615	62955	26540	136170	130210	133390	0	0	0	Q7TT49	Serine/threonine-protein kinase MRCK beta	Cdc42bpb	14	14	14	sp|Q7TT49|MRCKB_RAT Serine/threonine-protein kinase MRCK beta OS=Rattus norvegicus OX=10116 GN=Cdc42bpb PE=1 SV=1
1687800	1566700	1816300	321920	270260	218780	805800	658210	672570	0	0	0	P83888	Tubulin gamma-1 chain	Tubg1	10	10	10	sp|P83888|TBG1_RAT Tubulin gamma-1 chain OS=Rattus norvegicus OX=10116 GN=Tubg1 PE=2 SV=1
56089	33221	39401	10060	12586	0	25755	19512	14327	0	0	0	B2RYN7	Spastin	Spast	1	1	1	sp|B2RYN7|SPAST_RAT Spastin OS=Rattus norvegicus OX=10116 GN=Spast PE=1 SV=1
155320	114520	86824	11073	20652	12943	44658	31916	40860	0	0	0	P11507	Sarcoplasmic/endoplasmic reticulum calcium ATPase 2	Atp2a2	10	3	1	sp|P11507|AT2A2_RAT Sarcoplasmic/endoplasmic reticulum calcium ATPase 2 OS=Rattus norvegicus OX=10116 GN=Atp2a2 PE=1 SV=1
271630	241010	202620	54353	52237	54276	152930	122570	144940	0	0	0	D4A208	SLIT-ROBO Rho GTPase-activating protein 2	Srgap2	7	7	7	sp|D4A208|SRGP2_RAT SLIT-ROBO Rho GTPase-activating protein 2 OS=Rattus norvegicus OX=10116 GN=Srgap2 PE=1 SV=1
1457100	1249300	1093700	205250	181300	146950	560640	403580	429840	0	0	1618.3	P56574	Isocitrate dehydrogenase [NADP], mitochondrial	Idh2	16	16	16	sp|P56574|IDHP_RAT Isocitrate dehydrogenase [NADP], mitochondrial OS=Rattus norvegicus OX=10116 GN=Idh2 PE=1 SV=2
19847000	16503000	15501000	3006200	2999500	2778100	8700400	7034900	7164600	43582	28667	33460	P62268	40S ribosomal protein S23	Rps23	7	7	7	sp|P62268|RS23_RAT 40S ribosomal protein S23 OS=Rattus norvegicus OX=10116 GN=Rps23 PE=1 SV=3
1181600	1019300	1057700	161790	164090	144930	474900	393070	358860	0	0	0	Q9EPH8	Polyadenylate-binding protein 1	Pabpc1	14	14	14	sp|Q9EPH8|PABP1_RAT Polyadenylate-binding protein 1 OS=Rattus norvegicus OX=10116 GN=Pabpc1 PE=1 SV=1
0	31508	21108	7230.7	7173.8	0	14654	9366.3	13340	0	0	0	O88813	Long-chain-fatty-acid--CoA ligase 5	Acsl5	1	1	1	sp|O88813|ACSL5_RAT Long-chain-fatty-acid--CoA ligase 5 OS=Rattus norvegicus OX=10116 GN=Acsl5 PE=1 SV=1
1453800	1294100	996620	280690	205230	174210	680710	563780	462750	0	0	0	Q4V8C7	Interferon-inducible double-stranded RNA-dependent protein kinase activator A	Prkra	8	8	8	sp|Q4V8C7|PRKRA_RAT Interferon-inducible double-stranded RNA-dependent protein kinase activator A OS=Rattus norvegicus OX=10116 GN=Prkra PE=1 SV=1
27537	250850	22005	0	12529	42065	75478	65606	0	0	0	0	Q3KR66	Proline/serine-rich coiled-coil protein 1	Psrc1	2	2	2	sp|Q3KR66|PSRC1_RAT Proline/serine-rich coiled-coil protein 1 OS=Rattus norvegicus OX=10116 GN=Psrc1 PE=2 SV=1
1257800	1483600	1346300	260580	146690	150590	662230	394350	381000	0	0	0	P54001	Prolyl 4-hydroxylase subunit alpha-1	P4ha1	12	12	12	sp|P54001|P4HA1_RAT Prolyl 4-hydroxylase subunit alpha-1 OS=Rattus norvegicus OX=10116 GN=P4ha1 PE=2 SV=2
172110	182380	156660	16021	29152	37804	78973	62075	72549	0	0	0	Q4KLL0	Transcription elongation factor A protein 1	Tcea1	3;1	3;1	3;1	sp|Q4KLL0|TCEA1_RAT Transcription elongation factor A protein 1 OS=Rattus norvegicus OX=10116 GN=Tcea1 PE=1 SV=1
0	14997	0	7532.6	6201.3	4520.9	16723	13792	16274	0	0	0	O35346	Focal adhesion kinase 1	Ptk2	1	1	1	sp|O35346|FAK1_RAT Focal adhesion kinase 1 OS=Rattus norvegicus OX=10116 GN=Ptk2 PE=1 SV=1
481390	415840	401620	97492	50912	38479	165580	155230	158150	0	0	0	P18395	Cold shock domain-containing protein E1	Csde1	10	10	10	sp|P18395|CSDE1_RAT Cold shock domain-containing protein E1 OS=Rattus norvegicus OX=10116 GN=Csde1 PE=2 SV=1
1256000	1011200	888130	193940	158030	93073	446610	322830	368770	0	0	0	Q62826	Heterogeneous nuclear ribonucleoprotein M	Hnrnpm	17	17	17	sp|Q62826|HNRPM_RAT Heterogeneous nuclear ribonucleoprotein M OS=Rattus norvegicus OX=10116 GN=Hnrnpm PE=1 SV=4
3199900	2725500	2662000	531610	397590	377180	1218800	1019000	1102900	3115.3	3886.9	3450.2	P27653	C-1-tetrahydrofolate synthase, cytoplasmic;Methylenetetrahydrofolate dehydrogenase;Methenyltetrahydrofolate cyclohydrolase;Formyltetrahydrofolate synthetase;C-1-tetrahydrofolate synthase, cytoplasmic, N-terminally processed	Mthfd1	32	32	32	sp|P27653|C1TC_RAT C-1-tetrahydrofolate synthase, cytoplasmic OS=Rattus norvegicus OX=10116 GN=Mthfd1 PE=1 SV=3
142080	75546	61199	34560	0	0	49967	27322	11056	0	0	0	P97633	Casein kinase I isoform alpha	Csnk1a1	2	2	2	sp|P97633|KC1A_RAT Casein kinase I isoform alpha OS=Rattus norvegicus OX=10116 GN=Csnk1a1 PE=2 SV=1
54253000	46684000	41416000	7734400	7428500	6155600	19264000	16929000	18164000	14866	12355	9014.8	Q6IMY8		Hnrnpu	38	38	38	sp|Q6IMY8|HNRPU_RAT Heterogeneous nuclear ribonucleoprotein U OS=Rattus norvegicus OX=10116 GN=Hnrnpu PE=1 SV=1
232450	189180	216730	51315	36341	32309	115410	100190	87162	0	0	0	O88941	Mannosyl-oligosaccharide glucosidase	Mogs	9	9	9	sp|O88941|MOGS_RAT Mannosyl-oligosaccharide glucosidase OS=Rattus norvegicus OX=10116 GN=Mogs PE=1 SV=1
291960	215040	138970	49793	48613	54661	155710	133680	96615	0	0	0	Q5U2X6	Coiled-coil domain-containing protein 47	Ccdc47	6	6	6	sp|Q5U2X6|CCD47_RAT Coiled-coil domain-containing protein 47 OS=Rattus norvegicus OX=10116 GN=Ccdc47 PE=2 SV=1
612930	602130	583390	93911	81275	77530	238860	205460	186790	0	0	0	P16086	Spectrin alpha chain, non-erythrocytic 1	Sptan1	56	56	56	sp|P16086|SPTN1_RAT Spectrin alpha chain, non-erythrocytic 1 OS=Rattus norvegicus OX=10116 GN=Sptan1 PE=1 SV=2
376350	339340	292240	58731	44229	53609	112310	156630	122060	0	0	0	Q6AYC4	Macrophage-capping protein	Capg	3	3	3	sp|Q6AYC4|CAPG_RAT Macrophage-capping protein OS=Rattus norvegicus OX=10116 GN=Capg PE=1 SV=1
1216300	965400	903460	126250	237810	187070	481540	484120	410180	0	0	0	Q566D0	Uroplakin-1b	Upk1b	4	4	4	sp|Q566D0|UPK1B_RAT Uroplakin-1b OS=Rattus norvegicus OX=10116 GN=Upk1b PE=2 SV=3
535500	714530	663010	119000	112360	88475	280680	292790	223730	1665.8	0	1639.8	Q5RKI0	WD repeat-containing protein 1	Wdr1	12	12	12	sp|Q5RKI0|WDR1_RAT WD repeat-containing protein 1 OS=Rattus norvegicus OX=10116 GN=Wdr1 PE=1 SV=3
1761200	1443900	1054400	219480	195140	106490	475960	364690	457840	0	0	0	F2Z3T4	Muscleblind-like protein 2	Mbnl2	6	6	6	sp|F2Z3T4|MBNL2_RAT Muscleblind-like protein 2 OS=Rattus norvegicus OX=10116 GN=Mbnl2 PE=1 SV=1
132490	336220	352060	84610	34865	47214	185830	136010	93333	0	0	0	P29147	D-beta-hydroxybutyrate dehydrogenase, mitochondrial	Bdh1	4	4	4	sp|P29147|BDH_RAT D-beta-hydroxybutyrate dehydrogenase, mitochondrial OS=Rattus norvegicus OX=10116 GN=Bdh1 PE=1 SV=2
158320	64427	57031	45173	22529	36376	106850	77066	74697	0	0	0	F1M3L7	Epidermal growth factor receptor kinase substrate 8	Eps8	7	7	7	sp|F1M3L7|EPS8_RAT Epidermal growth factor receptor kinase substrate 8 OS=Rattus norvegicus OX=10116 GN=Eps8 PE=1 SV=2
41291	30275	25741	12949	10974	6118.5	23447	28131	22689	0	0	0	Q6AXM7	HBS1-like protein	Hbs1l	2	2	2	sp|Q6AXM7|HBS1L_RAT HBS1-like protein OS=Rattus norvegicus OX=10116 GN=Hbs1l PE=1 SV=1
741440	554660	458530	119520	78105	45801	226020	182380	193130	0	0	476.69	P97852	Peroxisomal multifunctional enzyme type 2;(3R)-hydroxyacyl-CoA dehydrogenase;Enoyl-CoA hydratase 2	Hsd17b4	13	13	13	sp|P97852|DHB4_RAT Peroxisomal multifunctional enzyme type 2 OS=Rattus norvegicus OX=10116 GN=Hsd17b4 PE=1 SV=3
809490	757020	639130	252310	189910	181720	649130	463850	426760	0	0	0	B5DF51	Membrane magnesium transporter 1	Mmgt1	1	1	1	sp|B5DF51|MMGT1_RAT Membrane magnesium transporter 1 OS=Rattus norvegicus OX=10116 GN=Mmgt1 PE=2 SV=1
483930	606320	433510	31123	75836	52298	141330	109900	141710	0	0	0	P63086	Mitogen-activated protein kinase 1	Mapk1	9	9	7	sp|P63086|MK01_RAT Mitogen-activated protein kinase 1 OS=Rattus norvegicus OX=10116 GN=Mapk1 PE=1 SV=3
271680	214220	174680	60826	38462	37860	143370	74035	119920	0	0	0	A1L1L2	Transmembrane protein 214	Tmem214	8	8	8	sp|A1L1L2|TM214_RAT Transmembrane protein 214 OS=Rattus norvegicus OX=10116 GN=Tmem214 PE=2 SV=1
210170	195810	140390	15014	10158	8593.1	19652	30015	33324	0	0	0	P35565	Calnexin	Canx	6	6	6	sp|P35565|CALX_RAT Calnexin OS=Rattus norvegicus OX=10116 GN=Canx PE=1 SV=1
233780	206500	199560	36800	31026	31835	74442	79333	90580	0	0	0	Q99JD4	CLIP-associating protein 2	Clasp2	12	12	12	sp|Q99JD4|CLAP2_RAT CLIP-associating protein 2 OS=Rattus norvegicus OX=10116 GN=Clasp2 PE=1 SV=1
58367	120100	131310	12013	18065	14750	51234	30575	28077	0	0	0	Q5U2T3	SPATS2-like protein	Spats2l	4	4	4	sp|Q5U2T3|SPS2L_RAT SPATS2-like protein OS=Rattus norvegicus OX=10116 GN=Spats2l PE=2 SV=1
206750	158560	75211	26228	0	20378	50354	29609	34142	0	0	0	Q9Z269	Vesicle-associated membrane protein-associated protein B	Vapb	4	3	3	sp|Q9Z269|VAPB_RAT Vesicle-associated membrane protein-associated protein B OS=Rattus norvegicus OX=10116 GN=Vapb PE=1 SV=3
5061700	4463600	3986000	1122900	918200	770020	2460200	2137500	2282600	0	0	0	P41565	Isocitrate dehydrogenase [NAD] subunit gamma 1, mitochondrial	Idh3g	11	11	11	sp|P41565|IDHG1_RAT Isocitrate dehydrogenase [NAD] subunit gamma 1, mitochondrial OS=Rattus norvegicus OX=10116 GN=Idh3g PE=1 SV=2
7060600	5325800	5475000	1306600	1148900	898440	3046500	2702300	2458500	2065.2	0	0	P61980	Heterogeneous nuclear ribonucleoprotein K	Hnrnpk	21	21	21	sp|P61980|HNRPK_RAT Heterogeneous nuclear ribonucleoprotein K OS=Rattus norvegicus OX=10116 GN=Hnrnpk PE=1 SV=1
69129	48665	67451	14080	10873	15570	34773	34896	29471	0	0	0	Q3ZAV8	Enhancer of mRNA-decapping protein 4	Edc4	4	4	4	sp|Q3ZAV8|EDC4_RAT Enhancer of mRNA-decapping protein 4 OS=Rattus norvegicus OX=10116 GN=Edc4 PE=1 SV=1
10224000	9282000	8880900	1808100	1596800	1221600	4053100	3718100	3528900	0	0	0	Q925G0	RNA-binding protein 3	Rbm3	5	5	5	sp|Q925G0|RBM3_RAT RNA-binding protein 3 OS=Rattus norvegicus OX=10116 GN=Rbm3 PE=1 SV=2
359770	284140	279240	70525	50540	40583	122050	138370	133790	0	0	0	O35547	Long-chain-fatty-acid--CoA ligase 4	Acsl4	10	10	10	sp|O35547|ACSL4_RAT Long-chain-fatty-acid--CoA ligase 4 OS=Rattus norvegicus OX=10116 GN=Acsl4 PE=1 SV=1
55103	102130	30217	13634	14604	13326	23172	39622	37765	0	0	0	Q5BQE6	Delta(24)-sterol reductase	Dhcr24	2	2	2	sp|Q5BQE6|DHC24_RAT Delta(24)-sterol reductase OS=Rattus norvegicus OX=10116 GN=Dhcr24 PE=2 SV=2
148950	128750	151520	23416	0	21074	57931	49625	0	0	0	0	P54311	Guanine nucleotide-binding protein G(I)/G(S)/G(T) subunit beta-1	Gnb1	3	1	1	sp|P54311|GBB1_RAT Guanine nucleotide-binding protein G(I)/G(S)/G(T) subunit beta-1 OS=Rattus norvegicus OX=10116 GN=Gnb1 PE=1 SV=4
1684700	1255500	1418800	305040	302440	223610	730220	615340	650730	0	0	0	P51583	Multifunctional protein ADE2;Phosphoribosylaminoimidazole-succinocarboxamide synthase;Phosphoribosylaminoimidazole carboxylase	Paics	13	13	13	sp|P51583|PUR6_RAT Multifunctional protein ADE2 OS=Rattus norvegicus OX=10116 GN=Paics PE=1 SV=3
1665700	1325700	1180200	349350	290730	206350	761340	636110	633300	0	0	0	P70490	Lactadherin	Mfge8	13	13	13	sp|P70490|MFGM_RAT Lactadherin OS=Rattus norvegicus OX=10116 GN=Mfge8 PE=2 SV=1
1379400	988130	768080	217500	191410	115600	490760	374950	386050	0	0	0	Q5FWT1	Protein FAM98A	Fam98a	7	7	7	sp|Q5FWT1|FA98A_RAT Protein FAM98A OS=Rattus norvegicus OX=10116 GN=Fam98a PE=2 SV=1
803580	702340	613890	100270	129720	125650	306450	223470	318690	0	0	0	P62870	Transcription elongation factor B polypeptide 2	Tceb2	3	3	3	sp|P62870|ELOB_RAT Elongin-B OS=Rattus norvegicus OX=10116 GN=Elob PE=1 SV=1
253460	273760	352580	46639	25430	66104	113920	94727	120650	2388.9	3493.3	3553.4	P46153	Transcription factor GATA-6	Gata6	5;1	5;1	5;1	sp|P46153|GATA6_RAT Transcription factor GATA-6 OS=Rattus norvegicus OX=10116 GN=Gata6 PE=1 SV=2
4552600	3793900	3409400	879220	738870	669420	1985800	1764900	1699300	0	0	0	Q641Y8	ATP-dependent RNA helicase DDX1	Ddx1	30	30	30	sp|Q641Y8|DDX1_RAT ATP-dependent RNA helicase DDX1 OS=Rattus norvegicus OX=10116 GN=Ddx1 PE=1 SV=1
1812700	1401000	1368700	357690	299620	240030	855170	661350	618520	0	0	0	Q5XI81	Fragile X mental retardation syndrome-related protein 1	Fxr1	19	19	19	sp|Q5XI81|FXR1_RAT Fragile X mental retardation syndrome-related protein 1 OS=Rattus norvegicus OX=10116 GN=Fxr1 PE=1 SV=1
411380	249640	305280	79863	39231	39236	147640	103450	125510	0	0	0	Q66H80	Coatomer subunit delta	Arcn1	6	6	6	sp|Q66H80|COPD_RAT Coatomer subunit delta OS=Rattus norvegicus OX=10116 GN=Arcn1 PE=2 SV=1
138790	115370	116290	39499	30459	0	55470	45869	64790	0	0	0	O35986	Zinc finger Ran-binding domain-containing protein 2	Zranb2	2	2	2	sp|O35986|ZRAB2_RAT Zinc finger Ran-binding domain-containing protein 2 OS=Rattus norvegicus OX=10116 GN=Zranb2 PE=1 SV=2
432710	379870	299770	77679	63541	60057	171460	154710	151070	0	0	0	D3ZHV2	Microtubule-actin cross-linking factor 1	Macf1	77	77	77	sp|D3ZHV2|MACF1_RAT Microtubule-actin cross-linking factor 1 OS=Rattus norvegicus OX=10116 GN=Macf1 PE=1 SV=1
4349300	3845000	3249300	391490	338650	282500	871180	919810	608090	0	1067.7	0	Q68FR6	Elongation factor 1-gamma	Eef1g	14	14	14	sp|Q68FR6|EF1G_RAT Elongation factor 1-gamma OS=Rattus norvegicus OX=10116 GN=Eef1g PE=2 SV=3
1176400	703250	807410	245800	256950	198040	656310	580290	416600	0	0	0	P08430	UDP-glucuronosyltransferase 1-6	Ugt1a6	10;4;4;4;4;1;1;1;1	10;4;4;4;4;1;1;1;1	6;0;0;0;0;0;0;0;0	sp|P08430|UD16_RAT UDP-glucuronosyltransferase 1-6 OS=Rattus norvegicus OX=10116 GN=Ugt1a6 PE=1 SV=1
279990	152650	141300	27999	21892	15624	44229	52272	57373	0	0	0	Q63187	Transcription elongation factor B polypeptide 3	Tceb3	3	3	3	sp|Q63187|ELOA1_RAT Elongin-A OS=Rattus norvegicus OX=10116 GN=Eloa PE=1 SV=1
16965000	14356000	12150000	2953400	2420100	2113800	7164900	5374800	5026700	28306	29585	20667	P62850	40S ribosomal protein S24	Rps24	4	4	4	sp|P62850|RS24_RAT 40S ribosomal protein S24 OS=Rattus norvegicus OX=10116 GN=Rps24 PE=2 SV=1
3157800	2233300	2134000	581490	457040	420980	1238400	1012600	1171100	0	0	0	P07153	Dolichyl-diphosphooligosaccharide--protein glycosyltransferase subunit 1	Rpn1	25	25	25	sp|P07153|RPN1_RAT Dolichyl-diphosphooligosaccharide--protein glycosyltransferase subunit 1 OS=Rattus norvegicus OX=10116 GN=Rpn1 PE=2 SV=1
5252400	4278700	3670600	734560	668290	537390	1780900	1348000	1401100	0	4357.3	3431.1	Q6URK4	Heterogeneous nuclear ribonucleoprotein A3	Hnrnpa3	14	14	14	sp|Q6URK4|ROA3_RAT Heterogeneous nuclear ribonucleoprotein A3 OS=Rattus norvegicus OX=10116 GN=Hnrnpa3 PE=1 SV=1
119850	106430	76170	0	33489	23776	48924	39006	45681	0	0	0	Q3KRD8	Eukaryotic translation initiation factor 6	Eif6	1	1	1	sp|Q3KRD8|IF6_RAT Eukaryotic translation initiation factor 6 OS=Rattus norvegicus OX=10116 GN=Eif6 PE=1 SV=1
1297600	1172900	1014000	246700	233900	196400	589490	487810	502010	514.37	0	794.19	A0A0G2K2P5			43	43	43	sp|A0A0G2K2P5|ZO1_RAT Tight junction protein ZO-1 OS=Rattus norvegicus OX=10116 GN=Tjp1 PE=1 SV=1
60617000	50771000	45610000	12588000	10177000	9225600	28611000	23176000	22771000	20319	16610	0	P62890	60S ribosomal protein L30	Rpl30	9	9	9	sp|P62890|RL30_RAT 60S ribosomal protein L30 OS=Rattus norvegicus OX=10116 GN=Rpl30 PE=3 SV=2
60992	94716	96478	16075	17469	14116	39935	32282	38316	0	0	0	Q811S9	Guanine nucleotide-binding protein-like 3	Gnl3	3	3	3	sp|Q811S9|GNL3_RAT Guanine nucleotide-binding protein-like 3 OS=Rattus norvegicus OX=10116 GN=Gnl3 PE=1 SV=1
3126900	2544600	2481500	620240	396420	426820	1210500	1049600	1082400	0	0	0	Q9R1Z0	Voltage-dependent anion-selective channel protein 3	Vdac3	11	9	9	sp|Q9R1Z0|VDAC3_RAT Voltage-dependent anion-selective channel protein 3 OS=Rattus norvegicus OX=10116 GN=Vdac3 PE=1 SV=2
5511600	4097700	3817600	564640	494810	413540	1289400	1056300	1051700	0	0	0	P85845	Fascin	Fscn1	23	23	23	sp|P85845|FSCN1_RAT Fascin OS=Rattus norvegicus OX=10116 GN=Fscn1 PE=1 SV=2
2848800	2469300	2329200	283420	160370	94912	462530	393190	386710	0	6287.5	0	P10111	Peptidyl-prolyl cis-trans isomerase A;Peptidyl-prolyl cis-trans isomerase A, N-terminally processed	Ppia	6	6	6	sp|P10111|PPIA_RAT Peptidyl-prolyl cis-trans isomerase A OS=Rattus norvegicus OX=10116 GN=Ppia PE=1 SV=2
94402	47924	155560	20813	23244	18484	64262	24228	55497	0	0	0	Q9JLZ1	Glutaredoxin-3	Glrx3	2	2	2	sp|Q9JLZ1|GLRX3_RAT Glutaredoxin-3 OS=Rattus norvegicus OX=10116 GN=Glrx3 PE=1 SV=2
1202200	992820	961400	240830	199900	155770	541590	404010	424230	0	0	2564.3	Q8VHV7	Heterogeneous nuclear ribonucleoprotein H;Heterogeneous nuclear ribonucleoprotein H, N-terminally processed	Hnrnph1	10	9	4	sp|Q8VHV7|HNRH1_RAT Heterogeneous nuclear ribonucleoprotein H OS=Rattus norvegicus OX=10116 GN=Hnrnph1 PE=1 SV=2
6027000	5374000	4371500	1143900	880200	848210	2636500	1916200	2041400	0	0	0	Q6AYD3	Proliferation-associated protein 2G4	Pa2g4	22	22	22	sp|Q6AYD3|PA2G4_RAT Proliferation-associated protein 2G4 OS=Rattus norvegicus OX=10116 GN=Pa2g4 PE=1 SV=1
1793900	1366800	1278900	351330	297820	203840	713500	616660	627250	0	0	0	Q9Z270	Vesicle-associated membrane protein-associated protein A	Vapa	6	6	5	sp|Q9Z270|VAPA_RAT Vesicle-associated membrane protein-associated protein A OS=Rattus norvegicus OX=10116 GN=Vapa PE=1 SV=3
172420	269670	196100	37460	50532	47061	57823	206180	45878	0	0	0	Q5PQQ2	WW domain-binding protein 11	Wbp11	6	6	6	sp|Q5PQQ2|WBP11_RAT WW domain-binding protein 11 OS=Rattus norvegicus OX=10116 GN=Wbp11 PE=1 SV=1
2903800	2375900	2494100	509670	415370	370600	1130400	929480	909440	0	0	0	Q5M9G3	Caprin-1	Caprin1	10	10	10	sp|Q5M9G3|CAPR1_RAT Caprin-1 OS=Rattus norvegicus OX=10116 GN=Caprin1 PE=1 SV=2
33032000	28402000	22699000	5313200	4473200	4056800	11422000	10075000	10194000	140680	134530	142190	P04797	Glyceraldehyde-3-phosphate dehydrogenase	Gapdh	20;3	20;3	20;3	sp|P04797|G3P_RAT Glyceraldehyde-3-phosphate dehydrogenase OS=Rattus norvegicus OX=10116 GN=Gapdh PE=1 SV=3
174600000	137650000	129080000	22761000	18803000	15836000	48927000	41339000	40904000	66150	31642	19213	P29457	Serpin H1	Serpinh1	29	29	29	sp|P29457|SERPH_RAT Serpin H1 OS=Rattus norvegicus OX=10116 GN=Serpinh1 PE=1 SV=1
348960	344150	256770	59628	53602	42891	116400	125350	114960	0	0	0	O35821	Myb-binding protein 1A	Mybbp1a	14	14	14	sp|O35821|MBB1A_RAT Myb-binding protein 1A OS=Rattus norvegicus OX=10116 GN=Mybbp1a PE=1 SV=2
4752900	3204200	3542000	864910	774700	757260	2016100	1747600	1709500	0	2408.8	0	P81155	Voltage-dependent anion-selective channel protein 2	Vdac2	13	12	11	sp|P81155|VDAC2_RAT Voltage-dependent anion-selective channel protein 2 OS=Rattus norvegicus OX=10116 GN=Vdac2 PE=1 SV=2
1051400	884740	695140	132530	102190	100710	311770	281970	171380	0	0	0	O08984	Lamin-B receptor	Lbr	5	5	5	sp|O08984|LBR_RAT Lamin-B receptor OS=Rattus norvegicus OX=10116 GN=Lbr PE=1 SV=1
18451000	16473000	14548000	3894200	3385600	2747600	8687700	7064900	7097600	4217.3	801.02	0	P05197	Elongation factor 2	Eef2	55	55	55	sp|P05197|EF2_RAT Elongation factor 2 OS=Rattus norvegicus OX=10116 GN=Eef2 PE=1 SV=4
26092	23086	20131	6911.1	4325.3	0	0	15069	10421	0	0	0	Q62728	Tyrosine-protein phosphatase non-receptor type 21	Ptpn21	1	1	1	sp|Q62728|PTN21_RAT Tyrosine-protein phosphatase non-receptor type 21 OS=Rattus norvegicus OX=10116 GN=Ptpn21 PE=1 SV=1
214230	89598	65513	33606	19148	20203	51942	50808	62141	0	0	0	P63331;P62716	Serine/threonine-protein phosphatase 2A catalytic subunit alpha isoform;Serine/threonine-protein phosphatase 2A catalytic subunit beta isoform	Ppp2ca;Ppp2cb	2;2	2;2	2;2	sp|P63331|PP2AA_RAT Serine/threonine-protein phosphatase 2A catalytic subunit alpha isoform OS=Rattus norvegicus OX=10116 GN=Ppp2ca PE=1 SV=1;sp|P62716|PP2AB_RAT Serine/threonine-protein phosphatase 2A catalytic subunit beta isoform OS=Rattus norvegicus OX
67516	56478	44073	9880.1	12796	4753.1	19216	15695	27069	0	0	365.27	P11530	Dystrophin	Dmd	9	9	8	sp|P11530|DMD_RAT Dystrophin OS=Rattus norvegicus OX=10116 GN=Dmd PE=1 SV=2
68272	166360	178350	36595	35108	37445	81594	78086	85795	0	0	0	Q9JM53	Apoptosis-inducing factor 1, mitochondrial	Aifm1	9	9	9	sp|Q9JM53|AIFM1_RAT Apoptosis-inducing factor 1, mitochondrial OS=Rattus norvegicus OX=10116 GN=Aifm1 PE=1 SV=1
716900	599240	481190	85699	79393	60800	185060	168030	152560	0	0	0	Q5RKI1	Eukaryotic initiation factor 4A-II;Eukaryotic initiation factor 4A-II, N-terminally processed	Eif4a2	5	5	4	sp|Q5RKI1|IF4A2_RAT Eukaryotic initiation factor 4A-II OS=Rattus norvegicus OX=10116 GN=Eif4a2 PE=1 SV=1
88920	56224	75098	18382	11749	16324	43120	33331	27474	0	0	0	P06536	Glucocorticoid receptor	Nr3c1	5;1	5;1	5;1	sp|P06536|GCR_RAT Glucocorticoid receptor OS=Rattus norvegicus OX=10116 GN=Nr3c1 PE=1 SV=2
153710	132640	153360	34053	24103	23960	76318	31161	75610	0	0	0	Q6X936	Kin of IRRE-like protein 1	Kirrel	6	6	6	sp|Q6X936|KIRR1_RAT Kin of IRRE-like protein 1 OS=Rattus norvegicus OX=10116 GN=Kirrel1 PE=1 SV=2
779760	743380	523390	123240	82661	97527	263440	238230	173940	0	0	0	Q498M4	WD repeat-containing protein 5	Wdr5	8	8	8	sp|Q498M4|WDR5_RAT WD repeat-containing protein 5 OS=Rattus norvegicus OX=10116 GN=Wdr5 PE=1 SV=1
0	48587	0	0	20464	8510.4	24523	21578	18213	0	0	0	P61023	Calcineurin B homologous protein 1	Chp1	1	1	1	sp|P61023|CHP1_RAT Calcineurin B homologous protein 1 OS=Rattus norvegicus OX=10116 GN=Chp1 PE=1 SV=2
28358000	21576000	19871000	2637400	2098000	1946700	5106300	4733100	4984600	7111.3	11033	11526	P63326	40S ribosomal protein S10	Rps10	8	8	8	sp|P63326|RS10_RAT 40S ribosomal protein S10 OS=Rattus norvegicus OX=10116 GN=Rps10 PE=2 SV=1
516020	389790	370210	79287	99419	73462	202290	148600	208110	0	0	0	D4A1F2	Protein-methionine sulfoxide oxidase MICAL2	Mical2	17	17	17	sp|D4A1F2|MICA2_RAT [F-actin]-monooxygenase MICAL2 OS=Rattus norvegicus OX=10116 GN=Mical2 PE=3 SV=1
259340	234570	239870	40797	58578	61898	186070	66914	104170	0	0	0	Q9WVK3	Peroxisomal trans-2-enoyl-CoA reductase	Pecr	3	3	3	sp|Q9WVK3|PECR_RAT Peroxisomal trans-2-enoyl-CoA reductase OS=Rattus norvegicus OX=10116 GN=Pecr PE=2 SV=1
242590	186990	190020	64031	58889	41293	138590	99236	124580	0	0	0	P55161	Nck-associated protein 1	Nckap1	12	12	12	sp|P55161|NCKP1_RAT Nck-associated protein 1 OS=Rattus norvegicus OX=10116 GN=Nckap1 PE=2 SV=1
220800	245550	171170	52112	25056	21048	78193	77618	60312	0	0	0	Q5U317	Pre-mRNA 3-end-processing factor FIP1	Fip1l1	2	2	2	sp|Q5U317|FIP1_RAT Pre-mRNA 3-end-processing factor FIP1 OS=Rattus norvegicus OX=10116 GN=Fip1l1 PE=1 SV=1
268140	329750	250620	74088	76626	58692	180970	130630	148550	0	0	0	Q5XI07	Lipoma-preferred partner homolog	Lpp	7	7	7	sp|Q5XI07|LPP_RAT Lipoma-preferred partner homolog OS=Rattus norvegicus OX=10116 GN=Lpp PE=1 SV=1
1415800	1075100	916140	149330	156120	139050	370580	320630	285410	0	0	0	Q9JJ54	Heterogeneous nuclear ribonucleoprotein D0	Hnrnpd	5	5	4	sp|Q9JJ54|HNRPD_RAT Heterogeneous nuclear ribonucleoprotein D0 OS=Rattus norvegicus OX=10116 GN=Hnrnpd PE=1 SV=2
4213700	3368100	2697100	667580	623790	543270	1432700	1340500	1250400	0	0	0	Q6AYT3	tRNA-splicing ligase RtcB homolog	Rtcb	21	21	21	sp|Q6AYT3|RTCB_RAT tRNA-splicing ligase RtcB homolog OS=Rattus norvegicus OX=10116 GN=Rtcb PE=2 SV=1
0	17510	0	7582.6	0	0	7869.8	0	8732.2	0	0	0	Q4V8K2	Beta-catenin-like protein 1	Ctnnbl1	1	1	1	sp|Q4V8K2|CTBL1_RAT Beta-catenin-like protein 1 OS=Rattus norvegicus OX=10116 GN=Ctnnbl1 PE=1 SV=1
65553	33937	51142	10131	11696	5496.6	32712	27065	0	0	0	0	Q5U2U2	Crk-like protein	Crkl	1	1	1	sp|Q5U2U2|CRKL_RAT Crk-like protein OS=Rattus norvegicus OX=10116 GN=Crkl PE=1 SV=1
385700	256290	221640	62224	63412	32542	125970	97916	121740	0	0	0	Q9WV63	Kinesin-like protein KIF2A	Kif2a	10;1;1	10;1;1	10;1;1	sp|Q9WV63|KIF2A_RAT Kinesin-like protein KIF2A OS=Rattus norvegicus OX=10116 GN=Kif2a PE=1 SV=2
342900	376180	290700	19329	44217	40601	110800	68574	48136	0	0	0	Q9QXQ0	Alpha-actinin-4	Actn4	23	11	11	sp|Q9QXQ0|ACTN4_RAT Alpha-actinin-4 OS=Rattus norvegicus OX=10116 GN=Actn4 PE=1 SV=2
0	0	0	23944	5767.7	5447.2	34972	8886	32914	0	0	0	Q496Z0	Elongator complex protein 2	Elp2	2	2	2	sp|Q496Z0|ELP2_RAT Elongator complex protein 2 OS=Rattus norvegicus OX=10116 GN=Elp2 PE=2 SV=1
8030800	6430400	5690500	1141200	1018100	828530	2496600	1997700	2026600	4608.8	6908.3	9492.7	P24368	Peptidyl-prolyl cis-trans isomerase B	Ppib	15	15	14	sp|P24368|PPIB_RAT Peptidyl-prolyl cis-trans isomerase B OS=Rattus norvegicus OX=10116 GN=Ppib PE=1 SV=3
30396	277580	27285	44541	48077	5399.3	80884	59386	73509	4746.1	0	3573.4	Q9WVB1	Ras-related protein Rab-6A	Rab6a	2	2	2	sp|Q9WVB1|RAB6A_RAT Ras-related protein Rab-6A OS=Rattus norvegicus OX=10116 GN=Rab6a PE=1 SV=2
720500	665630	512400	177730	124890	121380	322600	299370	302140	0	0	0	O35142	Coatomer subunit beta	Copb2	19	19	19	sp|O35142|COPB2_RAT Coatomer subunit beta OS=Rattus norvegicus OX=10116 GN=Copb2 PE=1 SV=3
2032400	1891600	1599100	357500	310760	280110	792930	652060	620900	0	0	0	Q2LC84	Protein numb homolog	Numb	11	11	9	sp|Q2LC84|NUMB_RAT Protein numb homolog OS=Rattus norvegicus OX=10116 GN=Numb PE=1 SV=2
92531000	78283000	65665000	14170000	12187000	9246700	29452000	23268000	24653000	85032	47681	43077	Q09073	ADP/ATP translocase 2;ADP/ATP translocase 2, N-terminally processed	Slc25a5	28	28	17	sp|Q09073|ADT2_RAT ADP/ATP translocase 2 OS=Rattus norvegicus OX=10116 GN=Slc25a5 PE=1 SV=3
20000000	15025000	12826000	3001500	2472100	2025800	6258900	5368700	4640800	14495	0	0	Q6B345	Protein S100-A11	S100a11	5	5	5	sp|Q6B345|S10AB_RAT Protein S100-A11 OS=Rattus norvegicus OX=10116 GN=S100a11 PE=3 SV=1
476640	421010	361300	125190	95602	61072	234280	158290	218520	0	0	0	Q9ESV1	Leucine zipper protein 1	Luzp1	22	22	22	sp|Q9ESV1|LUZP1_RAT Leucine zipper protein 1 OS=Rattus norvegicus OX=10116 GN=Luzp1 PE=1 SV=1
285180	162920	223240	41563	36835	38504	81211	91861	79721	0	0	0	D4A1R8		Cpne1	7	7	7	sp|D4A1R8|CPNE1_RAT Copine-1 OS=Rattus norvegicus OX=10116 GN=Cpne1 PE=1 SV=1
1268600	1214500	980710	300860	269720	200320	652720	513070	498860	0	0	0	Q9JMJ4	Pre-mRNA-processing factor 19	Prpf19	8	8	8	sp|Q9JMJ4|PRP19_RAT Pre-mRNA-processing factor 19 OS=Rattus norvegicus OX=10116 GN=Prpf19 PE=1 SV=2
384980	301620	232720	87711	67135	24378	149390	127180	107920	0	0	0	Q64591	2,4-dienoyl-CoA reductase, mitochondrial	Decr1	6	6	6	sp|Q64591|DECR_RAT 2,4-dienoyl-CoA reductase, mitochondrial OS=Rattus norvegicus OX=10116 GN=Decr1 PE=1 SV=2
3668800	2817400	2741200	422460	467430	412540	1076700	863010	852580	2964.1	3321.4	2867.1	P04785	Protein disulfide-isomerase	P4hb	21	21	21	sp|P04785|PDIA1_RAT Protein disulfide-isomerase OS=Rattus norvegicus OX=10116 GN=P4hb PE=1 SV=2
86694	90029	69853	41833	32650	10174	66713	47670	66719	0	0	0	P36876;P36877;P56932	Serine/threonine-protein phosphatase 2A 55 kDa regulatory subunit B alpha isoform;Serine/threonine-protein phosphatase 2A 55 kDa regulatory subunit B beta isoform;Serine/threonine-protein phosphatase 2A 55 kDa regulatory subunit B delta isoform	Ppp2r2a;Ppp2r2b;Ppp2r2d	3;2;2	3;2;2	3;2;2	sp|P36876|2ABA_RAT Serine/threonine-protein phosphatase 2A 55 kDa regulatory subunit B alpha isoform OS=Rattus norvegicus OX=10116 GN=Ppp2r2a PE=2 SV=1;sp|P36877|2ABB_RAT Serine/threonine-protein phosphatase 2A 55 kDa regulatory subunit B beta isoform OS=R
116490	99081	80967	24190	31459	19310	60297	53002	47033	0	0	0	C9WPN6		Eif2s3y	15	1	1	sp|C9WPN6|IF2H_RAT Eukaryotic translation initiation factor 2 subunit 3, Y-linked OS=Rattus norvegicus OX=10116 GN=Eif2s3y PE=2 SV=2
60305	53983	84419	11903	12664	12741	34985	25999	18779	0	0	0	Q5QE80	Aldehyde oxidase 3	Aox3	2	2	2	sp|Q5QE80|AOXC_RAT Aldehyde oxidase 3 OS=Rattus norvegicus OX=10116 GN=Aox3 PE=1 SV=1
187720000	151520000	143820000	39994000	33414000	31204000	77562000	72065000	73556000	97307	76046	49574	P62630	Elongation factor 1-alpha 1	Eef1a1	28;11	28;11	28;11	sp|P62630|EF1A1_RAT Elongation factor 1-alpha 1 OS=Rattus norvegicus OX=10116 GN=Eef1a1 PE=2 SV=1
281620	223210	244420	34204	41519	21246	94684	39375	72495	0	0	0	Q641Z4	Cyclin-dependent kinase 9	Cdk9	5;1;1;1;1;1	5;1;1;1;1;1	4;0;0;0;0;0	sp|Q641Z4|CDK9_RAT Cyclin-dependent kinase 9 OS=Rattus norvegicus OX=10116 GN=Cdk9 PE=2 SV=1
44051	44636	44601	20386	0	6460.3	15601	0	41396	0	0	0	Q99P63	Calcium uptake protein 2, mitochondrial	Micu2	2	2	2	sp|Q99P63|MICU2_RAT Calcium uptake protein 2, mitochondrial OS=Rattus norvegicus OX=10116 GN=Micu2 PE=2 SV=1
138380	110120	116140	24854	16701	12518	49420	34493	30806	0	0	0	P41516	DNA topoisomerase 2-alpha	Top2a	7	7	7	sp|P41516|TOP2A_RAT DNA topoisomerase 2-alpha OS=Rattus norvegicus OX=10116 GN=Top2a PE=1 SV=1
1811200	1595000	1407800	241690	226420	136290	487690	404720	388570	0	0	0	P85970	Actin-related protein 2/3 complex subunit 2	Arpc2	10	10	10	sp|P85970|ARPC2_RAT Actin-related protein 2/3 complex subunit 2 OS=Rattus norvegicus OX=10116 GN=Arpc2 PE=1 SV=1
6423800	5304400	4837600	1199600	1022500	896640	2421600	2088800	2095500	0	0	0	P04937	Fibronectin;Anastellin	Fn1	80	80	80	sp|P04937|FINC_RAT Fibronectin OS=Rattus norvegicus OX=10116 GN=Fn1 PE=1 SV=2
26682000	20550000	17225000	5387900	4278900	3077700	9957000	8748100	8257400	5616.4	0	0	Q63507	60S ribosomal protein L14	Rpl14	8	8	8	sp|Q63507|RL14_RAT 60S ribosomal protein L14 OS=Rattus norvegicus OX=10116 GN=Rpl14 PE=1 SV=3
144880	126340	85057	26117	14901	16138	47081	36164	37608	0	0	0	Q6P9U8	Eukaryotic translation initiation factor 3 subunit H	Eif3h	3	3	3	sp|Q6P9U8|EIF3H_RAT Eukaryotic translation initiation factor 3 subunit H OS=Rattus norvegicus OX=10116 GN=Eif3h PE=1 SV=1
176020	153180	65920	0	27665	17421	0	44412	50740	0	0	0	G3V9D0	Protein O-glucosyltransferase 1	Poglut1	2	2	2	sp|G3V9D0|PGLT1_RAT Protein O-glucosyltransferase 1 OS=Rattus norvegicus OX=10116 GN=Poglut1 PE=3 SV=1
149280	0	0	0	44851	32201	61068	43835	57525	0	0	0	Q75Q40	Mitochondrial import receptor subunit TOM40 homolog	Tomm40	1	1	1	sp|Q75Q40|TOM40_RAT Mitochondrial import receptor subunit TOM40 homolog OS=Rattus norvegicus OX=10116 GN=Tomm40 PE=1 SV=1
10539000	7491600	5991300	2289300	1155400	1111900	4278000	3300100	2023300	82861	87697	66187	P84245;Q6LED0	Histone H3.3;Histone H3.1	H3f3b	5;4	5;4	5;4	sp|P84245|H33_RAT Histone H3.3 OS=Rattus norvegicus OX=10116 GN=H3f3b PE=1 SV=2;sp|Q6LED0|H31_RAT Histone H3.1 OS=Rattus norvegicus OX=10116 PE=1 SV=3
3730600	2891300	2403500	413880	327460	228730	673790	642150	725970	0	0	0	P48032	Metalloproteinase inhibitor 3	Timp3	7	7	7	sp|P48032|TIMP3_RAT Metalloproteinase inhibitor 3 OS=Rattus norvegicus OX=10116 GN=Timp3 PE=2 SV=1
196040	126690	79359	11647	34845	59758	78139	63213	82282	0	0	0	P13233	2,3-cyclic-nucleotide 3-phosphodiesterase	Cnp	4	4	4	sp|P13233|CN37_RAT 2,3-cyclic-nucleotide 3-phosphodiesterase OS=Rattus norvegicus OX=10116 GN=Cnp PE=1 SV=2
226700	134950	132570	41982	41259	43579	86386	82739	96149	1483.8	0	0	Q9Z1M9	Structural maintenance of chromosomes protein 1A	Smc1a	14	14	14	sp|Q9Z1M9|SMC1A_RAT Structural maintenance of chromosomes protein 1A OS=Rattus norvegicus OX=10116 GN=Smc1a PE=1 SV=1
78820	48442	72410	16332	7706.9	12366	33954	16276	25797	0	0	0	Q5BJS0	Putative ATP-dependent RNA helicase DHX30	Dhx30	6	6	6	sp|Q5BJS0|DHX30_RAT Putative ATP-dependent RNA helicase DHX30 OS=Rattus norvegicus OX=10116 GN=Dhx30 PE=1 SV=1
1046300	785140	777530	221540	187900	174310	425220	424860	366110	1212.7	0	0	P21396	Amine oxidase [flavin-containing] A	Maoa	10	10	10	sp|P21396|AOFA_RAT Amine oxidase [flavin-containing] A OS=Rattus norvegicus OX=10116 GN=Maoa PE=1 SV=1
993920	712420	708720	122970	122340	91348	229900	204350	265710	0	0	0	P62997	Transformer-2 protein homolog beta	Tra2b	4	4	4	sp|P62997|TRA2B_RAT Transformer-2 protein homolog beta OS=Rattus norvegicus OX=10116 GN=Tra2b PE=1 SV=1
7902000	6375700	6136800	1500000	1281100	1120000	3086200	2539000	2448100	0	0	0	P24050	40S ribosomal protein S5;40S ribosomal protein S5, N-terminally processed	Rps5	10	10	10	sp|P24050|RS5_RAT 40S ribosomal protein S5 OS=Rattus norvegicus OX=10116 GN=Rps5 PE=1 SV=3
4994300	4635600	4517300	1244300	1254100	1112500	2716300	2290000	2440700	0	0	0	Q9JI03	Collagen alpha-1(V) chain	Col5a1	44	44	40	sp|Q9JI03|CO5A1_RAT Collagen alpha-1(V) chain OS=Rattus norvegicus OX=10116 GN=Col5a1 PE=1 SV=1
16771000	11479000	12187000	3634500	2853300	2194500	6357200	6157000	5384200	12432	17363	0	D3ZAF6	ATP synthase subunit f, mitochondrial	Atp5j2	3	3	3	sp|D3ZAF6|ATPK_RAT ATP synthase subunit f, mitochondrial OS=Rattus norvegicus OX=10116 GN=Atp5j2 PE=1 SV=1
9681500	8051400	7519200	2682900	2320500	1737900	5096500	4328600	4465300	0	0	0	P38983	40S ribosomal protein SA	Rpsa	14;1	14;1	14;1	sp|P38983|RSSA_RAT 40S ribosomal protein SA OS=Rattus norvegicus OX=10116 GN=Rpsa PE=1 SV=3
200540	79740	55532	36779	19074	26109	74639	56962	36378	0	0	0	Q8VD48	Dehydrogenase/reductase SDR family member 9	Dhrs9	4	4	4	sp|Q8VD48|DHRS9_RAT Dehydrogenase/reductase SDR family member 9 OS=Rattus norvegicus OX=10116 GN=Dhrs9 PE=2 SV=1
142780	149910	135440	19535	31739	14144	35245	48869	49837	0	0	0	Q66HA5	Coiled-coil and C2 domain-containing protein 1A	Cc2d1a	7	7	7	sp|Q66HA5|C2D1A_RAT Coiled-coil and C2 domain-containing protein 1A OS=Rattus norvegicus OX=10116 GN=Cc2d1a PE=1 SV=2
26845000	20713000	17874000	5192600	4659200	3863100	10247000	9023600	8771100	141440	101470	124200	P61515;D4AAZ6	Putative 60S ribosomal protein L37a;60S ribosomal protein L37a	Rpl37a-ps1;Rpl37a	6;5	6;5	6;5	sp|P61515|RL37P_RAT Putative 60S ribosomal protein L37a OS=Rattus norvegicus OX=10116 GN=Rpl37a-ps1 PE=5 SV=2;sp|D4AAZ6|RL37A_RAT 60S ribosomal protein L37a OS=Rattus norvegicus OX=10116 GN=Rpl37a PE=1 SV=1
32999	64563	49258	47372	23412	8361.7	58431	47026	56149	0	0	0	Q63028	Alpha-adducin	Add1	4	4	4	sp|Q63028|ADDA_RAT Alpha-adducin OS=Rattus norvegicus OX=10116 GN=Add1 PE=1 SV=2
623170	491420	324150	99863	69615	61660	149710	134510	187460	0	0	0	Q99J82	Integrin-linked protein kinase	Ilk	8	8	8	sp|Q99J82|ILK_RAT Integrin-linked protein kinase OS=Rattus norvegicus OX=10116 GN=Ilk PE=2 SV=1
1298500	1120500	1012000	297980	267500	227820	616610	498530	502630	0	0	0	Q63356	Unconventional myosin-Ie	Myo1e	33	33	33	sp|Q63356|MYO1E_RAT Unconventional myosin-Ie OS=Rattus norvegicus OX=10116 GN=Myo1e PE=1 SV=1
225260	202650	177340	44280	44389	40672	113280	96033	54352	0	0	0	Q3KR97	Brain-specific angiogenesis inhibitor 1-associated protein 2-like protein 1	Baiap2l1	7	7	7	sp|Q3KR97|BI2L1_RAT Brain-specific angiogenesis inhibitor 1-associated protein 2-like protein 1 OS=Rattus norvegicus OX=10116 GN=Baiap2l1 PE=1 SV=1
45550	30564	12797	11335	12958	11821	23628	23441	26466	0	0	0	P08592	Amyloid beta A4 protein;N-APP;Soluble APP-alpha;Soluble APP-beta;C99;Beta-amyloid protein 42;Beta-amyloid protein 40;C83;P3(42);P3(40);C80;Gamma-secretase C-terminal fragment 59;Gamma-secretase C-terminal fragment 57;Gamma-secretase C-terminal fragment 50;C31	App	2	2	2	sp|P08592|A4_RAT Amyloid-beta A4 protein OS=Rattus norvegicus OX=10116 GN=App PE=1 SV=2
19304	20113	16842	2240.8	0	2768.7	3162.3	609.81	6389.6	0	0	0	P38650	Cytoplasmic dynein 1 heavy chain 1	Dync1h1	5	5	5	sp|P38650|DYHC1_RAT Cytoplasmic dynein 1 heavy chain 1 OS=Rattus norvegicus OX=10116 GN=Dync1h1 PE=1 SV=1
22820000	19149000	16976000	3712200	3214700	2857600	7289900	6213400	6337900	12358	8136.6	11407	Q05962	ADP/ATP translocase 1	Slc25a4	23	12	12	sp|Q05962|ADT1_RAT ADP/ATP translocase 1 OS=Rattus norvegicus OX=10116 GN=Slc25a4 PE=1 SV=3
62588000	51733000	47497000	10586000	8358700	7524900	19532000	17224000	16635000	31765	22847	30100	P62832	60S ribosomal protein L23	Rpl23	11	11	11	sp|P62832|RL23_RAT 60S ribosomal protein L23 OS=Rattus norvegicus OX=10116 GN=Rpl23 PE=2 SV=1
2995800	2166600	2002400	568660	295780	313070	836630	749760	787520	0	0	0	Q91Y81	Septin-2	43345	12	12	12	sp|Q91Y81|SEPT2_RAT Septin-2 OS=Rattus norvegicus OX=10116 GN=Sept2 PE=1 SV=1
601510	555830	429640	167030	130120	127250	457140	191870	205100	0	2878.5	0	Q91V33	KH domain-containing, RNA-binding, signal transduction-associated protein 1	Khdrbs1	3;1;1	3;1;1	3;1;1	sp|Q91V33|KHDR1_RAT KH domain-containing, RNA-binding, signal transduction-associated protein 1 OS=Rattus norvegicus OX=10116 GN=Khdrbs1 PE=1 SV=1
955910	1146600	1081800	105560	139490	104390	252250	163640	287300	4353.7	13277	15872	P10719	ATP synthase subunit beta, mitochondrial	Atp5b	16	16	16	sp|P10719|ATPB_RAT ATP synthase subunit beta, mitochondrial OS=Rattus norvegicus OX=10116 GN=Atp5f1b PE=1 SV=2
3928300	3001400	2889500	873040	694300	532740	1620900	1250200	1350900	836.23	5702.4	3648.8	Q9Z2L0	Voltage-dependent anion-selective channel protein 1	Vdac1	16	16	15	sp|Q9Z2L0|VDAC1_RAT Voltage-dependent anion-selective channel protein 1 OS=Rattus norvegicus OX=10116 GN=Vdac1 PE=1 SV=4
1242800	843680	980940	132850	113040	112920	293510	203700	223020	0	0	0	P62944	AP-2 complex subunit beta	Ap2b1	23	23	14	sp|P62944|AP2B1_RAT AP-2 complex subunit beta OS=Rattus norvegicus OX=10116 GN=Ap2b1 PE=1 SV=1
171060	154240	145460	47698	46471	9868.2	76450	48023	83339	0	0	0	Q499S9	Inactive rhomboid protein 1	Rhbdf1	4	4	4	sp|Q499S9|RHDF1_RAT Inactive rhomboid protein 1 OS=Rattus norvegicus OX=10116 GN=Rhbdf1 PE=2 SV=1
47099000	35025000	33285000	8650200	7838700	6779900	17347000	14717000	14393000	48232	39877	21794	P62914	60S ribosomal protein L11	Rpl11	13	13	13	sp|P62914|RL11_RAT 60S ribosomal protein L11 OS=Rattus norvegicus OX=10116 GN=Rpl11 PE=1 SV=2
632120	473420	402840	165960	103890	50915	242920	194470	202780	0	0	0	Q6P7R8	Very-long-chain 3-oxoacyl-CoA reductase	Hsd17b12	3	3	3	sp|Q6P7R8|DHB12_RAT Very-long-chain 3-oxoacyl-CoA reductase OS=Rattus norvegicus OX=10116 GN=Hsd17b12 PE=2 SV=1
90188	71349	54624	18270	12144	15302	22452	35801	32644	0	0	0	Q80WE1	Fragile X mental retardation protein 1 homolog	Fmr1	3	2	2	sp|Q80WE1|FMR1_RAT Synaptic functional regulator FMR1 OS=Rattus norvegicus OX=10116 GN=Fmr1 PE=1 SV=2
1324400	1083600	976310	260810	247850	216710	521680	438110	482190	0	0	0	P61621	Protein transport protein Sec61 subunit alpha isoform 1	Sec61a1	10	10	10	sp|P61621|S61A1_RAT Protein transport protein Sec61 subunit alpha isoform 1 OS=Rattus norvegicus OX=10116 GN=Sec61a1 PE=2 SV=2
54388	0	62685	0	16551	14387	36585	24893	0	0	0	0	Q63184	Interferon-induced, double-stranded RNA-activated protein kinase	Eif2ak2	1	1	1	sp|Q63184|E2AK2_RAT Interferon-induced, double-stranded RNA-activated protein kinase OS=Rattus norvegicus OX=10116 GN=Eif2ak2 PE=1 SV=1
5355800	4586100	4007100	1057700	1319800	1198300	2607100	2221500	2270400	7639.9	7380.3	0	Q63396	Activated RNA polymerase II transcriptional coactivator p15	Sub1	6	6	6	sp|Q63396|TCP4_RAT Activated RNA polymerase II transcriptional coactivator p15 OS=Rattus norvegicus OX=10116 GN=Sub1 PE=1 SV=3
246870	195180	237280	67896	40568	42152	121680	75626	101610	0	0	0	Q5PQP1	RNA-binding motif, single-stranded-interacting protein 1	Rbms1	2	2	2	sp|Q5PQP1|RBMS1_RAT RNA-binding motif, single-stranded-interacting protein 1 OS=Rattus norvegicus OX=10116 GN=Rbms1 PE=2 SV=1
4689300	3589400	3269700	976500	793540	651250	1716100	1548900	1530000	0	0	0	Q9JHY2	Sideroflexin-3	Sfxn3	14	14	13	sp|Q9JHY2|SFXN3_RAT Sideroflexin-3 OS=Rattus norvegicus OX=10116 GN=Sfxn3 PE=2 SV=1
484920	571100	411350	130320	143160	111360	240910	267000	253200	0	0	0	Q9Z1W6	Protein LYRIC	Mtdh	8	8	8	sp|Q9Z1W6|LYRIC_RAT Protein LYRIC OS=Rattus norvegicus OX=10116 GN=Mtdh PE=1 SV=2
559050	385630	376220	154770	134850	85587	317650	215090	208630	0	0	0	Q9ERE6	Myosin phosphatase Rho-interacting protein	Mprip	23	23	23	sp|Q9ERE6|MPRIP_RAT Myosin phosphatase Rho-interacting protein OS=Rattus norvegicus OX=10116 GN=Mprip PE=1 SV=1
5740300	5597000	5360000	1490600	1148800	1046300	2489700	2306900	2480800	2132.9	0	0	P16636	Protein-lysine 6-oxidase	Lox	15	15	15	sp|P16636|LYOX_RAT Protein-lysine 6-oxidase OS=Rattus norvegicus OX=10116 GN=Lox PE=1 SV=2
3583900	2981800	2483700	896680	841200	844910	1723600	1695700	1677500	0	0	0	Q3T1K5	F-actin-capping protein subunit alpha-2	Capza2	10	8	8	sp|Q3T1K5|CAZA2_RAT F-actin-capping protein subunit alpha-2 OS=Rattus norvegicus OX=10116 GN=Capza2 PE=1 SV=1
492360	513980	483950	143350	143660	98691	290690	258790	211630	0	0	0	P35570	Insulin receptor substrate 1	Irs1	13	13	13	sp|P35570|IRS1_RAT Insulin receptor substrate 1 OS=Rattus norvegicus OX=10116 GN=Irs1 PE=1 SV=1
2878400	2442000	2655100	562750	464480	349200	1029800	758770	926150	0	0	0	O88656	Actin-related protein 2/3 complex subunit 1B	Arpc1b	13	13	12	sp|O88656|ARC1B_RAT Actin-related protein 2/3 complex subunit 1B OS=Rattus norvegicus OX=10116 GN=Arpc1b PE=1 SV=3
2984400	3353400	2743500	679450	611530	517730	1275800	1125700	1163500	0	2030.2	0	P63036	DnaJ homolog subfamily A member 1	Dnaja1	16	16	15	sp|P63036|DNJA1_RAT DnaJ homolog subfamily A member 1 OS=Rattus norvegicus OX=10116 GN=Dnaja1 PE=1 SV=1
5315100	4098800	3643500	775630	663390	593920	1506700	1202000	1288200	0	0	1801.5	P04256	Heterogeneous nuclear ribonucleoprotein A1;Heterogeneous nuclear ribonucleoprotein A1, N-terminally processed	Hnrnpa1	13	13	13	sp|P04256|ROA1_RAT Heterogeneous nuclear ribonucleoprotein A1 OS=Rattus norvegicus OX=10116 GN=Hnrnpa1 PE=1 SV=3
59563	69603	60478	18677	12677	12251	27214	21290	37179	0	0	0	Q6AYT7	Monoacylglycerol lipase ABHD12	Abhd12	1	1	1	sp|Q6AYT7|ABD12_RAT Monoacylglycerol lipase ABHD12 OS=Rattus norvegicus OX=10116 GN=Abhd12 PE=2 SV=1
110600	86945	78636	14657	15610	9152.4	24968	29438	22860	0	0	0	Q6AYJ1	ATP-dependent DNA helicase Q1	Recql	2	2	2	sp|Q6AYJ1|RECQ1_RAT ATP-dependent DNA helicase Q1 OS=Rattus norvegicus OX=10116 GN=Recql PE=1 SV=1
1662100	1328400	1289500	704090	563470	519530	1170900	1136400	1193400	0	0	0	Q62627	PRKC apoptosis WT1 regulator protein	Pawr	10	10	10	sp|Q62627|PAWR_RAT PRKC apoptosis WT1 regulator protein OS=Rattus norvegicus OX=10116 GN=Pawr PE=1 SV=1
2162600	1683900	1681400	456590	374750	358620	927870	705110	694640	0	0	0	Q66HL2	Src substrate cortactin	Cttn	14	14	14	sp|Q66HL2|SRC8_RAT Src substrate cortactin OS=Rattus norvegicus OX=10116 GN=Cttn PE=1 SV=1
89083	151870	101230	24740	23111	18279	62675	45266	21135	0	0	0	Q6EV76	Alpha-(1,6)-fucosyltransferase	Fut8	5	5	5	sp|Q6EV76|FUT8_RAT Alpha-(1,6)-fucosyltransferase OS=Rattus norvegicus OX=10116 GN=Fut8 PE=2 SV=1
327010	200340	272360	67907	42934	43899	115540	95253	91147	0	0	0	Q8VH46	Actin filament-associated protein 1	Afap1	8	8	8	sp|Q8VH46|AFAP1_RAT Actin filament-associated protein 1 OS=Rattus norvegicus OX=10116 GN=Afap1 PE=1 SV=1
111450	89546	96539	35706	33390	28497	70936	58600	60888	632.65	157.01	523.11	P30427	Plectin	Plec	45	45	45	sp|P30427|PLEC_RAT Plectin OS=Rattus norvegicus OX=10116 GN=Plec PE=1 SV=2
39587000	30791000	25700000	7204100	5917300	5190000	13369000	11356000	10857000	8278	6696.5	7928.5	P83732	60S ribosomal protein L24	Rpl24	7	7	7	sp|P83732|RL24_RAT 60S ribosomal protein L24 OS=Rattus norvegicus OX=10116 GN=Rpl24 PE=2 SV=1
18224	49359	34877	18054	4834.4	0	9213	18286	16898	0	0	0	P35280	Ras-related protein Rab-8A	Rab8a	2	2	2	sp|P35280|RAB8A_RAT Ras-related protein Rab-8A OS=Rattus norvegicus OX=10116 GN=Rab8a PE=1 SV=2
186420	169640	146670	26692	20429	39214	45879	92946	28608	0	0	0	Q923V8	15 kDa selenoprotein	43358	2	2	2	sp|Q923V8|SEP15_RAT Selenoprotein F OS=Rattus norvegicus OX=10116 GN=Selenof PE=1 SV=3
47752000	38735000	35946000	10750000	10048000	9246300	21973000	18057000	18166000	0	12830	6499.1	P62919	60S ribosomal protein L8	Rpl8	18	18	18	sp|P62919|RL8_RAT 60S ribosomal protein L8 OS=Rattus norvegicus OX=10116 GN=Rpl8 PE=2 SV=2
1139200	721180	528950	167940	172620	123440	293180	210880	394250	0	0	0	Q8CHN6	Sphingosine-1-phosphate lyase 1	Sgpl1	8	8	8	sp|Q8CHN6|SGPL1_RAT Sphingosine-1-phosphate lyase 1 OS=Rattus norvegicus OX=10116 GN=Sgpl1 PE=2 SV=1
43123000	34990000	33238000	10243000	8997900	8052800	18987000	16814000	16964000	8170.1	9719.1	6337.8	P21531	60S ribosomal protein L3	Rpl3	24	24	24	sp|P21531|RL3_RAT 60S ribosomal protein L3 OS=Rattus norvegicus OX=10116 GN=Rpl3 PE=1 SV=3
1626100	1316300	1302000	392200	340220	249480	680150	602460	614710	0	0	0	Q04931	FACT complex subunit SSRP1	Ssrp1	14	14	14	sp|Q04931|SSRP1_RAT FACT complex subunit SSRP1 OS=Rattus norvegicus OX=10116 GN=Ssrp1 PE=1 SV=2
67569	58429	38740	12434	14947	15259	26363	24091	31758	0	0	0	Q5XIF6	Tubulin alpha-4A chain	Tuba4a	16	1	1	sp|Q5XIF6|TBA4A_RAT Tubulin alpha-4A chain OS=Rattus norvegicus OX=10116 GN=Tuba4a PE=1 SV=1
65364000	57513000	54823000	12346000	11415000	10216000	22871000	20918000	21349000	0	0	1538.1	P02454	Collagen alpha-1(I) chain	Col1a1	82;2	82;2	81;2	sp|P02454|CO1A1_RAT Collagen alpha-1(I) chain OS=Rattus norvegicus OX=10116 GN=Col1a1 PE=1 SV=5
22924000	17112000	18577000	5305800	4703200	4129700	10015000	8468800	8620800	49247	42131	35264	Q6P9T8	Tubulin beta-4B chain	Tubb4b	24	24	5	sp|Q6P9T8|TBB4B_RAT Tubulin beta-4B chain OS=Rattus norvegicus OX=10116 GN=Tubb4b PE=1 SV=1
1163800	1147500	916580	315620	259690	183810	556050	493360	405660	0	0	0	Q6MG08	ATP-binding cassette sub-family F member 1	Abcf1	18	18	18	sp|Q6MG08|ABCF1_RAT ATP-binding cassette sub-family F member 1 OS=Rattus norvegicus OX=10116 GN=Abcf1 PE=1 SV=1
724900	587810	481690	169650	12888	112110	246430	166990	149740	0	0	0	Q7M0E3	Destrin	Dstn	3	3	3	sp|Q7M0E3|DEST_RAT Destrin OS=Rattus norvegicus OX=10116 GN=Dstn PE=1 SV=3
30441	9693	95756	10261	26737	0	33846	22611	14043	0	0	0	Q9Z1Y3	Cadherin-2	Cdh2	3	3	3	sp|Q9Z1Y3|CADH2_RAT Cadherin-2 OS=Rattus norvegicus OX=10116 GN=Cdh2 PE=1 SV=1
5147600	3609300	3795900	1442100	1129200	987790	2526700	2046800	2197200	5383.4	4177.8	5206.7	Q6AXS5	Plasminogen activator inhibitor 1 RNA-binding protein;Plasminogen activator inhibitor 1 RNA-binding protein, N-terminally processed	Serbp1	20	20	20	sp|Q6AXS5|PAIRB_RAT Plasminogen activator inhibitor 1 RNA-binding protein OS=Rattus norvegicus OX=10116 GN=Serbp1 PE=1 SV=2
653280	601200	481910	114730	49318	85870	123140	186040	165360	0	0	0	P0C5W1	Microtubule-associated protein 1S;MAP1S heavy chain;MAP1S light chain	Map1s	12	12	12	sp|P0C5W1|MAP1S_RAT Microtubule-associated protein 1S OS=Rattus norvegicus OX=10116 GN=Map1s PE=1 SV=1
5610000	4363100	3922500	1230900	1184700	1122900	2436400	2167500	2113400	5589.2	1887.4	3210.1	P27952	40S ribosomal protein S2	Rps2	15	15	15	sp|P27952|RS2_RAT 40S ribosomal protein S2 OS=Rattus norvegicus OX=10116 GN=Rps2 PE=1 SV=1
31080000	25904000	23902000	6799500	5830100	5195000	12696000	10902000	10217000	0	0	0	P20280	60S ribosomal protein L21	Rpl21	6	6	6	sp|P20280|RL21_RAT 60S ribosomal protein L21 OS=Rattus norvegicus OX=10116 GN=Rpl21 PE=1 SV=3
837570	632140	489500	136400	134100	113860	284530	230630	213480	0	0	0	Q63312	Pleckstrin homology-like domain family B member 1	Phldb1	17	17	17	sp|Q63312|PHLB1_RAT Pleckstrin homology-like domain family B member 1 (Fragment) OS=Rattus norvegicus OX=10116 GN=Phldb1 PE=1 SV=2
84459	45236	76933	20267	21994	19424	44343	47858	24679	0	0	0	Q63151	Long-chain-fatty-acid--CoA ligase 3	Acsl3	3	3	3	sp|Q63151|ACSL3_RAT Long-chain-fatty-acid--CoA ligase 3 OS=Rattus norvegicus OX=10116 GN=Acsl3 PE=1 SV=1
1871300	1181600	1350200	256550	232530	172110	502010	349850	399580	12412	13171	13003	Q6P0K8	Junction plakoglobin	Jup	25	25	21	sp|Q6P0K8|PLAK_RAT Junction plakoglobin OS=Rattus norvegicus OX=10116 GN=Jup PE=1 SV=1
2933400	2203600	1913800	475530	403750	289480	676000	731920	802460	0	0	0	P62738;P63269	Actin, aortic smooth muscle;Actin, gamma-enteric smooth muscle	Acta2;Actg2	35;33	1;1	1;1	sp|P62738|ACTA_RAT Actin, aortic smooth muscle OS=Rattus norvegicus OX=10116 GN=Acta2 PE=2 SV=1;sp|P63269|ACTH_RAT Actin, gamma-enteric smooth muscle OS=Rattus norvegicus OX=10116 GN=Actg2 PE=2 SV=1
82294	41173	66126	16920	7433.6	10014	26685	20860	17392	0	0	0	Q4QRB4	Tubulin beta-3 chain	Tubb3	13	1	1	sp|Q4QRB4|TBB3_RAT Tubulin beta-3 chain OS=Rattus norvegicus OX=10116 GN=Tubb3 PE=1 SV=1
205870	197860	180300	61112	42488	40501	101470	74441	96363	0	0	0	Q5PQL5	Phosphatidylserine synthase 1	Ptdss1	1	1	1	sp|Q5PQL5|PTSS1_RAT Phosphatidylserine synthase 1 OS=Rattus norvegicus OX=10116 GN=Ptdss1 PE=2 SV=1
34801000	30590000	27712000	7638700	6502400	6123600	14074000	12264000	11944000	0	0	0	P50878	60S ribosomal protein L4	Rpl4	28	28	28	sp|P50878|RL4_RAT 60S ribosomal protein L4 OS=Rattus norvegicus OX=10116 GN=Rpl4 PE=1 SV=3
908020	698990	701700	204950	195910	90068	397020	212380	316880	0	0	0	Q68FX0	Isocitrate dehydrogenase [NAD] subunit beta, mitochondrial	Idh3B	8	8	8	sp|Q68FX0|IDH3B_RAT Isocitrate dehydrogenase [NAD] subunit beta, mitochondrial OS=Rattus norvegicus OX=10116 GN=Idh3B PE=2 SV=1
380680	359420	420150	123920	99342	81506	227500	164750	181640	0	0	0	P53676	AP-3 complex subunit mu-1	Ap3m1	4;1	4;1	4;1	sp|P53676|AP3M1_RAT AP-3 complex subunit mu-1 OS=Rattus norvegicus OX=10116 GN=Ap3m1 PE=1 SV=1
3168300	2897700	2304300	571620	523400	490970	1236700	757640	989440	0	0	0	Q794E4	Heterogeneous nuclear ribonucleoprotein F;Heterogeneous nuclear ribonucleoprotein F, N-terminally processed	Hnrnpf	12	12	10	sp|Q794E4|HNRPF_RAT Heterogeneous nuclear ribonucleoprotein F OS=Rattus norvegicus OX=10116 GN=Hnrnpf PE=1 SV=3
150100	89907	0	40330	48100	18024	91794	72907	35523	0	0	0	Q3B7U9	Peptidyl-prolyl cis-trans isomerase FKBP8	Fkbp8	3	3	3	sp|Q3B7U9|FKBP8_RAT Peptidyl-prolyl cis-trans isomerase FKBP8 OS=Rattus norvegicus OX=10116 GN=Fkbp8 PE=2 SV=1
592630	476320	499570	107810	84206	68341	168900	156900	163580	0	0	0	Q2PQA9	Kinesin-1 heavy chain	Kif5b	20;4;2	20;4;2	20;4;2	sp|Q2PQA9|KINH_RAT Kinesin-1 heavy chain OS=Rattus norvegicus OX=10116 GN=Kif5b PE=1 SV=1
515930	458420	384180	109170	86638	90127	216300	156540	164350	508600	874340	938450	Q6P502	T-complex protein 1 subunit gamma	Cct3	10	10	10	sp|Q6P502|TCPG_RAT T-complex protein 1 subunit gamma OS=Rattus norvegicus OX=10116 GN=Cct3 PE=1 SV=1
142550	66811	84254	46599	0	15642	55438	29457	31871	0	0	0	Q00972	[3-methyl-2-oxobutanoate dehydrogenase [lipoamide]] kinase, mitochondrial	Bckdk	4	4	4	sp|Q00972|BCKD_RAT [3-methyl-2-oxobutanoate dehydrogenase [lipoamide]] kinase, mitochondrial OS=Rattus norvegicus OX=10116 GN=Bckdk PE=1 SV=2
58853	0	53805	0	12559	0	0	0	23513	0	0	0	Q68FW4	Syntaxin-18	Stx18	1	1	1	sp|Q68FW4|STX18_RAT Syntaxin-18 OS=Rattus norvegicus OX=10116 GN=Stx18 PE=2 SV=1
118900	35703	108480	27976	15372	24196	42915	47752	35663	0	0	0	Q3MIB4	Lon protease homolog 2, peroxisomal	Lonp2	7	7	7	sp|Q3MIB4|LONP2_RAT Lon protease homolog 2, peroxisomal OS=Rattus norvegicus OX=10116 GN=Lonp2 PE=1 SV=2
2344100	1970000	1926300	503940	460480	287450	907190	671230	754560	0	0	0	Q60587	Trifunctional enzyme subunit beta, mitochondrial;3-ketoacyl-CoA thiolase	Hadhb	17;1	17;1	17;1	sp|Q60587|ECHB_RAT Trifunctional enzyme subunit beta, mitochondrial OS=Rattus norvegicus OX=10116 GN=Hadhb PE=1 SV=1
308120	398100	334860	93600	70082	74309	178250	129600	135270	0	0	0	Q498C8	Protein RER1	Rer1	1	1	1	sp|Q498C8|RER1_RAT Protein RER1 OS=Rattus norvegicus OX=10116 GN=Rer1 PE=1 SV=1
249010	233600	161190	42148	51084	49082	102100	69680	93043	0	0	0	P15205	Microtubule-associated protein 1B;MAP1B heavy chain;MAP1 light chain LC1	Map1b	15	15	13	sp|P15205|MAP1B_RAT Microtubule-associated protein 1B OS=Rattus norvegicus OX=10116 GN=Map1b PE=1 SV=2
1848400	1746600	1314800	91023	86558	81282	183940	146070	151130	3830.6	2849.6	3326.4	O54921	Exocyst complex component 2	Exoc2	4	4	4	sp|O54921|EXOC2_RAT Exocyst complex component 2 OS=Rattus norvegicus OX=10116 GN=Exoc2 PE=1 SV=1
39455	27055	40114	7859.9	7843.9	8370.3	15634	13257	15841	0	0	0	Q6AYB5	Signal recognition particle 54 kDa protein	Srp54	1	1	1	sp|Q6AYB5|SRP54_RAT Signal recognition particle 54 kDa protein OS=Rattus norvegicus OX=10116 GN=Srp54 PE=2 SV=1
127050	52518	50625	41154	25020	21672	79773	41954	41448	0	0	0	P53987	Monocarboxylate transporter 1	Slc16a1	2	2	2	sp|P53987|MOT1_RAT Monocarboxylate transporter 1 OS=Rattus norvegicus OX=10116 GN=Slc16a1 PE=1 SV=1
28373000	25528000	24012000	4933800	4736500	4265400	9303100	8188300	8389700	615.49	0	333.39	P02466	Collagen alpha-2(I) chain	Col1a2	76	76	76	sp|P02466|CO1A2_RAT Collagen alpha-2(I) chain OS=Rattus norvegicus OX=10116 GN=Col1a2 PE=1 SV=3
79331	66849	33369	13689	15409	0	17125	17513	19248	0	1268.9	0	O08651	D-3-phosphoglycerate dehydrogenase	Phgdh	2	2	2	sp|O08651|SERA_RAT D-3-phosphoglycerate dehydrogenase OS=Rattus norvegicus OX=10116 GN=Phgdh PE=1 SV=3
87931000	70624000	68042000	16655000	12871000	12104000	29030000	23969000	24044000	97825	88738	102260	P17077	60S ribosomal protein L9	Rpl9	12	12	12	sp|P17077|RL9_RAT 60S ribosomal protein L9 OS=Rattus norvegicus OX=10116 GN=Rpl9 PE=1 SV=1
276500000	223380000	183980000	33598000	29604000	26166000	64687000	48397000	52250000	353680	341520	323880	P13471	40S ribosomal protein S14	Rps14	10	10	10	sp|P13471|RS14_RAT 40S ribosomal protein S14 OS=Rattus norvegicus OX=10116 GN=Rps14 PE=2 SV=3
5770500	4316500	4225300	1199900	1165400	956910	2284700	1900500	1911500	0	0	0	B2GUZ5	F-actin-capping protein subunit alpha-1	Capza1	10	10	8	sp|B2GUZ5|CAZA1_RAT F-actin-capping protein subunit alpha-1 OS=Rattus norvegicus OX=10116 GN=Capza1 PE=1 SV=1
39319	33165	24916	8658.2	6054.9	5144.8	16241	8175.3	12000	0	0	0	Q9JLS3	Serine/threonine-protein kinase TAO2	Taok2	2	2	2	sp|Q9JLS3|TAOK2_RAT Serine/threonine-protein kinase TAO2 OS=Rattus norvegicus OX=10116 GN=Taok2 PE=1 SV=1
94536	90608	103980	27446	33340	29473	44115	62978	58154	0	0	0	Q63269	Inositol 1,4,5-trisphosphate receptor type 3	Itpr3	13	11	11	sp|Q63269|ITPR3_RAT Inositol 1,4,5-trisphosphate receptor type 3 OS=Rattus norvegicus OX=10116 GN=Itpr3 PE=1 SV=1
444230	429410	409640	89283	94602	40598	137170	135280	137550	0	0	704.74	Q66X93	Staphylococcal nuclease domain-containing protein 1	Snd1	13	13	13	sp|Q66X93|SND1_RAT Staphylococcal nuclease domain-containing protein 1 OS=Rattus norvegicus OX=10116 GN=Snd1 PE=1 SV=1
1108800	905200	761390	134660	120620	84351	204280	210050	205570	0	0	0	Q00918	Latent-transforming growth factor beta-binding protein 1	Ltbp1	27	27	27	sp|Q00918|LTBP1_RAT Latent-transforming growth factor beta-binding protein 1 OS=Rattus norvegicus OX=10116 GN=Ltbp1 PE=1 SV=1
17795000	14484000	13174000	3678300	3285100	2660400	6445300	5489600	5605900	43801	46529	45108	Q6P9V9	Tubulin alpha-1B chain	Tuba1b	22	22	0	sp|Q6P9V9|TBA1B_RAT Tubulin alpha-1B chain OS=Rattus norvegicus OX=10116 GN=Tuba1b PE=1 SV=1
50062000	39385000	35499000	9955300	8037100	6933000	16954000	14677000	13798000	159560	149360	166270	P62282	40S ribosomal protein S11	Rps11	13	13	13	sp|P62282|RS11_RAT 40S ribosomal protein S11 OS=Rattus norvegicus OX=10116 GN=Rps11 PE=1 SV=3
132310	86741	99732	28006	0	18499	49288	35307	0	0	0	0	Q63377	Sodium/potassium-transporting ATPase subunit beta-3	Atp1b3	1	1	1	sp|Q63377|AT1B3_RAT Sodium/potassium-transporting ATPase subunit beta-3 OS=Rattus norvegicus OX=10116 GN=Atp1b3 PE=2 SV=1
74746	66884	46040	13317	16123	8758.7	26917	24997	17421	0	0	0	H1UBN0;Q5BJS7	Copine-9	Cpne7;Cpne9	1;1	1;1	1;1	sp|H1UBN0|CPNE7_RAT Copine-7 OS=Rattus norvegicus OX=10116 GN=Cpne7 PE=1 SV=1;sp|Q5BJS7|CPNE9_RAT Copine-9 OS=Rattus norvegicus OX=10116 GN=Cpne9 PE=2 SV=1
670820	381410	508700	140940	112850	99599	256060	153550	230840	1881.6	1650.5	0	Q5XIH7	Prohibitin-2	Phb2	7	7	7	sp|Q5XIH7|PHB2_RAT Prohibitin-2 OS=Rattus norvegicus OX=10116 GN=Phb2 PE=1 SV=1
510470	404240	266710	76862	38141	40344	74420	105570	100460	0	0	0	Q5XIG8	Serine-threonine kinase receptor-associated protein	Strap	5	5	5	sp|Q5XIG8|STRAP_RAT Serine-threonine kinase receptor-associated protein OS=Rattus norvegicus OX=10116 GN=Strap PE=1 SV=1
3309200	2860300	2642800	341580	270330	240820	576300	486710	475900	0	0	0	P63164;P17136	Small nuclear ribonucleoprotein-associated protein N;Small nuclear ribonucleoprotein-associated protein B	Snrpn;Snrpb	5;4	5;4	5;4	sp|P63164|RSMN_RAT Small nuclear ribonucleoprotein-associated protein N OS=Rattus norvegicus OX=10116 GN=Snrpn PE=2 SV=1;sp|P17136|RSMB_RAT Small nuclear ribonucleoprotein-associated protein B (Fragment) OS=Rattus norvegicus OX=10116 GN=Snrpb PE=2 SV=1
140020	70805	33738	29918	19123	31664	54327	50335	40902	0	0	0	Q62991	Sec1 family domain-containing protein 1	Scfd1	3	3	3	sp|Q62991|SCFD1_RAT Sec1 family domain-containing protein 1 OS=Rattus norvegicus OX=10116 GN=Scfd1 PE=1 SV=1
98093	83615	70835	7469.3	0	0	5043.6	3491.9	4935.4	0	0	0	Q4V898	RNA-binding motif protein, X chromosome;RNA-binding motif protein, X chromosome, N-terminally processed	Rbmx	9	2	2	sp|Q4V898|RBMX_RAT RNA-binding motif protein, X chromosome OS=Rattus norvegicus OX=10116 GN=Rbmx PE=1 SV=1
164380	177990	162760	13161	16528	13842	26404	51805	0	0	0	0	Q6AXR4	Beta-hexosaminidase subunit beta	Hexb	2	2	2	sp|Q6AXR4|HEXB_RAT Beta-hexosaminidase subunit beta OS=Rattus norvegicus OX=10116 GN=Hexb PE=2 SV=1
112420	72605	61608	22135	0	16679	0	29526	40186	0	0	0	Q6TUG0	DnaJ homolog subfamily B member 11	Dnajb11	2	2	2	sp|Q6TUG0|DJB11_RAT DnaJ homolog subfamily B member 11 OS=Rattus norvegicus OX=10116 GN=Dnajb11 PE=2 SV=1
37962	43325	26267	19384	0	12132	19841	17620	19133	0	0	0	Q68FQ7	RNA polymerase II-associated protein 3	Rpap3	2	2	2	sp|Q68FQ7|RPAP3_RAT RNA polymerase II-associated protein 3 OS=Rattus norvegicus OX=10116 GN=Rpap3 PE=1 SV=1
785870	653250	701980	210560	182890	143980	357000	290590	316020	0	0	0	P32198	Carnitine O-palmitoyltransferase 1, liver isoform	Cpt1a	15;1	15;1	15;1	sp|P32198|CPT1A_RAT Carnitine O-palmitoyltransferase 1, liver isoform OS=Rattus norvegicus OX=10116 GN=Cpt1a PE=1 SV=2
5393100	3905500	4258000	1030100	816740	831090	1746000	1497200	1557400	0	0	0	Q68FP1	Gelsolin	Gsn	21;10	21;10	21;10	sp|Q68FP1|GELS_RAT Gelsolin OS=Rattus norvegicus OX=10116 GN=Gsn PE=1 SV=1
140980	208600	127330	32179	34444	31213	89884	23604	61766	0	0	0	P84025;O70436;O54835	Mothers against decapentaplegic homolog 3;Mothers against decapentaplegic homolog 2;Mothers against decapentaplegic homolog 9	Smad3;Smad2;Smad9	3;3;2;1;1	3;3;2;1;1	3;3;2;1;1	sp|P84025|SMAD3_RAT Mothers against decapentaplegic homolog 3 OS=Rattus norvegicus OX=10116 GN=Smad3 PE=1 SV=1;sp|O70436|SMAD2_RAT Mothers against decapentaplegic homolog 2 OS=Rattus norvegicus OX=10116 GN=Smad2 PE=1 SV=1;sp|O54835|SMAD9_RAT Mothers agains
3995700	3407600	2888500	789390	554060	639170	1343500	994840	1208600	0	0	0	A7VJC2	Heterogeneous nuclear ribonucleoproteins A2/B1	Hnrnpa2b1	13	13	13	sp|A7VJC2|ROA2_RAT Heterogeneous nuclear ribonucleoproteins A2/B1 OS=Rattus norvegicus OX=10116 GN=Hnrnpa2b1 PE=1 SV=1
39648000	33875000	27118000	6872700	5838900	4892600	11672000	9824500	9996600	2467	0	0	Q62736	Non-muscle caldesmon	Cald1	37	37	36	sp|Q62736|CALD1_RAT Non-muscle caldesmon OS=Rattus norvegicus OX=10116 GN=Cald1 PE=1 SV=1
280540	168240	164600	48654	43777	52966	93705	87728	78625	408.09	0	0	P97690	Structural maintenance of chromosomes protein 3	Smc3	11	11	11	sp|P97690|SMC3_RAT Structural maintenance of chromosomes protein 3 OS=Rattus norvegicus OX=10116 GN=Smc3 PE=1 SV=1
715520	506200	489770	89321	104050	103760	223250	115290	192250	0	0	0	Q6AYK6	Calcyclin-binding protein	Cacybp	5	5	5	sp|Q6AYK6|CYBP_RAT Calcyclin-binding protein OS=Rattus norvegicus OX=10116 GN=Cacybp PE=1 SV=1
21758000	19302000	16801000	5803200	4434300	3814100	9442200	7620300	8029300	5629.2	4373.2	6591.4	P62718	60S ribosomal protein L18a	Rpl18a	14	14	14	sp|P62718|RL18A_RAT 60S ribosomal protein L18a OS=Rattus norvegicus OX=10116 GN=Rpl18a PE=2 SV=1
218670	225120	171150	42327	68821	49896	122700	53821	109430	0	0	0	Q6P6Q9	Calcium uptake protein 1, mitochondrial	Micu1	3	3	3	sp|Q6P6Q9|MICU1_RAT Calcium uptake protein 1, mitochondrial OS=Rattus norvegicus OX=10116 GN=Micu1 PE=2 SV=1
2141000	1925600	1464800	462400	411340	335470	863000	653710	628480	0	0	0	P62634	Cellular nucleic acid-binding protein	Cnbp	5	5	5	sp|P62634|CNBP_RAT Cellular nucleic acid-binding protein OS=Rattus norvegicus OX=10116 GN=Cnbp PE=2 SV=1
15559000	10413000	9423000	2076700	1827200	1178600	3591900	2733400	2688400	16738	14527	16912	P60868	40S ribosomal protein S20	Rps20	4	4	4	sp|P60868|RS20_RAT 40S ribosomal protein S20 OS=Rattus norvegicus OX=10116 GN=Rps20 PE=3 SV=1
4541600	3725300	3314100	944170	798660	747970	1632100	1406000	1371900	1995.9	0	2375.8	P81795	Eukaryotic translation initiation factor 2 subunit 3	Eif2s3	17	17	3	sp|P81795|IF2G_RAT Eukaryotic translation initiation factor 2 subunit 3, X-linked OS=Rattus norvegicus OX=10116 GN=Eif2s3 PE=1 SV=2
2043800	1584100	1616300	521020	461630	378350	857300	766790	784400	0	0	0	Q62638	Golgi apparatus protein 1	Glg1	35	35	35	sp|Q62638|GSLG1_RAT Golgi apparatus protein 1 OS=Rattus norvegicus OX=10116 GN=Glg1 PE=1 SV=1
268670	238840	253610	66288	57301	49363	108410	92879	104660	0	0	0	Q5M9G1	Protein HEXIM1	Hexim1	2	2	2	sp|Q5M9G1|HEXI1_RAT Protein HEXIM1 OS=Rattus norvegicus OX=10116 GN=Hexim1 PE=1 SV=1
18674000	15288000	14446000	4917400	4058000	3397600	8290500	6892300	6704500	0	0	0	Q63357	Unconventional myosin-Id	Myo1d	70	70	70	sp|Q63357|MYO1D_RAT Unconventional myosin-Id OS=Rattus norvegicus OX=10116 GN=Myo1d PE=1 SV=3
20653000	19734000	17755000	5683500	4758500	4368900	9842400	7830900	8506600	0	0	0	P09895	60S ribosomal protein L5	Rpl5	18	18	18	sp|P09895|RL5_RAT 60S ribosomal protein L5 OS=Rattus norvegicus OX=10116 GN=Rpl5 PE=1 SV=3
24573000	20597000	19469000	6026100	5300600	4890300	11096000	9150800	8382500	194610	183190	106990	P04644	40S ribosomal protein S17	Rps17	7	7	7	sp|P04644|RS17_RAT 40S ribosomal protein S17 OS=Rattus norvegicus OX=10116 GN=Rps17 PE=1 SV=3
204560	110340	96620	31237	23804	0	67604	29492	0	0	0	0	Q5U4F3	Protein FAM107B	Fam107b	2	2	2	sp|Q5U4F3|F107B_RAT Protein FAM107B OS=Rattus norvegicus OX=10116 GN=Fam107b PE=2 SV=1
1068100	781100	554840	188910	195130	135970	261110	283340	368310	0	0	0	Q7TPJ0	Translocon-associated protein subunit alpha	Ssr1	4	4	4	sp|Q7TPJ0|SSRA_RAT Translocon-associated protein subunit alpha OS=Rattus norvegicus OX=10116 GN=Ssr1 PE=1 SV=1
5273400	4003100	3562000	685340	611460	511570	1151200	897860	1124600	0	1205.2	0	P13086	Succinyl-CoA ligase [ADP/GDP-forming] subunit alpha, mitochondrial	Suclg1	8	8	8	sp|P13086|SUCA_RAT Succinate--CoA ligase [ADP/GDP-forming] subunit alpha, mitochondrial OS=Rattus norvegicus OX=10116 GN=Suclg1 PE=2 SV=2
446930	386930	278580	55953	73312	53077	147110	77950	94896	0	0	0	P55770	NHP2-like protein 1;NHP2-like protein 1, N-terminally processed	Nhp2l1	2	2	2	sp|P55770|NH2L1_RAT NHP2-like protein 1 OS=Rattus norvegicus OX=10116 GN=Snu13 PE=2 SV=4
36079000	34041000	30477000	13620000	12189000	10860000	23777000	20960000	19103000	4403.2	0	4980.4	P23358	60S ribosomal protein L12	Rpl12	10	10	10	sp|P23358|RL12_RAT 60S ribosomal protein L12 OS=Rattus norvegicus OX=10116 GN=Rpl12 PE=2 SV=1
1313500	1012900	1034500	98245	78171	68890	150410	119610	156330	0	0	0	Q6AXT7	RNA-binding protein 42	Rbm42	4	4	4	sp|Q6AXT7|RBM42_RAT RNA-binding protein 42 OS=Rattus norvegicus OX=10116 GN=Rbm42 PE=1 SV=1
3035700	2527600	2444100	924140	803410	705210	1504500	1391700	1323100	0	0	0	P85834	Elongation factor Tu, mitochondrial	Tufm	24	24	23	sp|P85834|EFTU_RAT Elongation factor Tu, mitochondrial OS=Rattus norvegicus OX=10116 GN=Tufm PE=1 SV=1
983080	754140	742900	192390	210200	159310	378030	284050	312300	0	0	0	Q62940	E3 ubiquitin-protein ligase NEDD4	Nedd4	20	20	20	sp|Q62940|NEDD4_RAT E3 ubiquitin-protein ligase NEDD4 OS=Rattus norvegicus OX=10116 GN=Nedd4 PE=1 SV=1
156970	178300	108300	53603	63234	33645	92884	63337	104490	0	0	0	Q5BJK8	Golgi integral membrane protein 4	Golim4	6	6	6	sp|Q5BJK8|GOLI4_RAT Golgi integral membrane protein 4 OS=Rattus norvegicus OX=10116 GN=Golim4 PE=1 SV=2
130450	80194	70404	32092	16832	19826	42246	36539	40006	0	0	0	Q5XI01	La-related protein 7	Larp7	3	3	3	sp|Q5XI01|LARP7_RAT La-related protein 7 OS=Rattus norvegicus OX=10116 GN=Larp7 PE=1 SV=2
80370	142450	121480	19968	76495	41669	97416	49377	91605	0	0	0	D2XV59	GTP-binding protein 1	Gtpbp1	3	3	3	sp|D2XV59|GTPB1_RAT GTP-binding protein 1 OS=Rattus norvegicus OX=10116 GN=Gtpbp1 PE=1 SV=1
28177000	26900000	23979000	5342400	3796100	3554700	8024100	6870200	7007000	26093	16876	31410	P24051	40S ribosomal protein S27-like	Rps27l	6	6	1	sp|P24051|RS27L_RAT 40S ribosomal protein S27-like OS=Rattus norvegicus OX=10116 GN=Rps27l PE=1 SV=3
1297100	1190400	1040900	342660	336780	249490	619790	495740	485690	12264	1145.5	0	Q3KR86	MICOS complex subunit Mic60	Immt	14	14	14	sp|Q3KR86|MIC60_RAT MICOS complex subunit Mic60 (Fragment) OS=Rattus norvegicus OX=10116 GN=Immt PE=1 SV=1
210680	124980	202160	52758	41429	29127	83053	61338	67545	0	0	0	Q811U3	ELKS/Rab6-interacting/CAST family member 1	Erc1	7;1	7;1	7;1	sp|Q811U3|RB6I2_RAT ELKS/Rab6-interacting/CAST family member 1 OS=Rattus norvegicus OX=10116 GN=Erc1 PE=1 SV=1
662280	536070	540060	137330	89825	68508	184240	163300	159930	0	0	0	P60123	RuvB-like 1	Ruvbl1	9	9	9	sp|P60123|RUVB1_RAT RuvB-like 1 OS=Rattus norvegicus OX=10116 GN=Ruvbl1 PE=1 SV=1
368100	289460	293130	7794.3	7725.2	66627	65358	28037	47578	0	0	0	Q8VHF5	Citrate synthase, mitochondrial	Cs	4	4	4	sp|Q8VHF5|CISY_RAT Citrate synthase, mitochondrial OS=Rattus norvegicus OX=10116 GN=Cs PE=1 SV=1
1403500	1106000	1004400	179640	139970	125910	310010	217530	236680	0	0	0	Q9Z1P2	Alpha-actinin-1	Actn1	23	23	11	sp|Q9Z1P2|ACTN1_RAT Alpha-actinin-1 OS=Rattus norvegicus OX=10116 GN=Actn1 PE=1 SV=1
589530	541430	479580	145060	135370	106950	229180	218150	216900	0	0	0	Q9WUL0	DNA topoisomerase 1	Top1	11;1	11;1	11;1	sp|Q9WUL0|TOP1_RAT DNA topoisomerase 1 OS=Rattus norvegicus OX=10116 GN=Top1 PE=1 SV=1
5133300	3843600	3502200	1245000	1063200	916370	2065900	1702600	1721700	0	0	0	D3ZUI5	Protein cordon-bleu	Cobl	54	54	54	sp|D3ZUI5|COBL_RAT Protein cordon-bleu OS=Rattus norvegicus OX=10116 GN=Cobl PE=1 SV=1
21213000	19197000	16874000	6228000	5477000	4515100	10485000	8510200	8589600	14960	2462	0	Q07266	Drebrin	Dbn1	33	33	33	sp|Q07266|DREB_RAT Drebrin OS=Rattus norvegicus OX=10116 GN=Dbn1 PE=1 SV=3
867260	640920	613830	184700	129270	150730	302530	240350	247310	0	0	0	P68370;Q68FR8	Tubulin alpha-1A chain;Tubulin alpha-3 chain	Tuba1a;Tuba3a	22;15;9	2;2;2	0;0;0	sp|P68370|TBA1A_RAT Tubulin alpha-1A chain OS=Rattus norvegicus OX=10116 GN=Tuba1a PE=1 SV=1;sp|Q68FR8|TBA3_RAT Tubulin alpha-3 chain OS=Rattus norvegicus OX=10116 GN=Tuba3a PE=2 SV=1
0	47615	63346	15438	23059	17749	25560	19866	50215	0	0	0	Q9Z272	ARF GTPase-activating protein GIT1	Git1	4	4	4	sp|Q9Z272|GIT1_RAT ARF GTPase-activating protein GIT1 OS=Rattus norvegicus OX=10116 GN=Git1 PE=1 SV=1
396850	379020	332540	97947	92363	42543	83360	177590	133430	0	0	0	Q5BJW9	DnaJ homolog subfamily C member 25	Dnajc25	3	3	3	sp|Q5BJW9|DJC25_RAT DnaJ homolog subfamily C member 25 OS=Rattus norvegicus OX=10116 GN=Dnajc25 PE=2 SV=1
107290000	92297000	84068000	32264000	28068000	24136000	53426000	44337000	45174000	54126	11796	9743.6	Q63355	Unconventional myosin-Ic	Myo1c	91;1	91;1	90;1	sp|Q63355|MYO1C_RAT Unconventional myosin-Ic OS=Rattus norvegicus OX=10116 GN=Myo1c PE=1 SV=2
6583000	4716100	4615100	1165100	1251300	1181500	2299300	2024200	1741600	0	0	0	P62076	Mitochondrial import inner membrane translocase subunit Tim13	Timm13	2	2	2	sp|P62076|TIM13_RAT Mitochondrial import inner membrane translocase subunit Tim13 OS=Rattus norvegicus OX=10116 GN=Timm13 PE=3 SV=1
10151000	8514500	7647100	1757800	1432200	1245600	2728600	2377300	2368800	21725	24087	21068	P06761	78 kDa glucose-regulated protein	Hspa5	27	27	25	sp|P06761|BIP_RAT Endoplasmic reticulum chaperone BiP OS=Rattus norvegicus OX=10116 GN=Hspa5 PE=1 SV=1
209500	235430	143460	44341	36959	29331	73034	56352	57004	0	0	0	F1LMN3	Transcription factor E2F8	E2f8	1	1	1	sp|F1LMN3|E2F8_RAT Transcription factor E2F8 OS=Rattus norvegicus OX=10116 GN=E2f8 PE=1 SV=2
22003	0	0	0	5656	0	3744.2	5765	0	0	0	0	Q5XIW8	U4/U6.U5 tri-snRNP-associated protein 1	Sart1	1	1	1	sp|Q5XIW8|SNUT1_RAT U4/U6.U5 tri-snRNP-associated protein 1 OS=Rattus norvegicus OX=10116 GN=Sart1 PE=1 SV=1
104640	98361	77345	48569	43623	27086	73497	60368	66460	0	0	0	B0BNG0	ER membrane protein complex subunit 2	Emc2	1	1	1	sp|B0BNG0|EMC2_RAT ER membrane protein complex subunit 2 OS=Rattus norvegicus OX=10116 GN=Emc2 PE=2 SV=1
28858	21156	27062	5100.3	989.95	2191.7	7532.8	1214.2	5159.3	0	0	0	P70478	Adenomatous polyposis coli protein	Apc	3	3	3	sp|P70478|APC_RAT Adenomatous polyposis coli protein OS=Rattus norvegicus OX=10116 GN=Apc PE=1 SV=1
895720	543190	643300	101490	120750	99075	165990	228250	143080	0	0	0	P15791	Calcium/calmodulin-dependent protein kinase type II subunit delta	Camk2d	9;2;1	9;2;1	7;0;0	sp|P15791|KCC2D_RAT Calcium/calmodulin-dependent protein kinase type II subunit delta OS=Rattus norvegicus OX=10116 GN=Camk2d PE=1 SV=1
11022000	9393600	7610300	3566200	3333200	2944300	6429800	4770300	5191300	5807.4	0	0	P04646	60S ribosomal protein L35a	Rpl35a	10	10	10	sp|P04646|RL35A_RAT 60S ribosomal protein L35a OS=Rattus norvegicus OX=10116 GN=Rpl35a PE=3 SV=1
10711	0	8382.1	3243.5	4088.9	0	8254	0	3940.4	0	0	0	Q4G017	Nischarin	Nisch	1	1	1	sp|Q4G017|NISCH_RAT Nischarin OS=Rattus norvegicus OX=10116 GN=Nisch PE=2 SV=2
945560	844380	792400	227130	170210	170610	395650	273840	274160	0	0	0	Q7TP47	Heterogeneous nuclear ribonucleoprotein Q	Syncrip	9	9	9	sp|Q7TP47|HNRPQ_RAT Heterogeneous nuclear ribonucleoprotein Q OS=Rattus norvegicus OX=10116 GN=Syncrip PE=2 SV=1
3418400	2489000	2569200	1200600	916270	868060	1873100	1579100	1489900	0	0	0	Q62733	Lamina-associated polypeptide 2, isoform beta	Tmpo	19	19	19	sp|Q62733|LAP2_RAT Lamina-associated polypeptide 2, isoform beta OS=Rattus norvegicus OX=10116 GN=Tmpo PE=1 SV=3
22613000	17193000	13972000	3632800	3019900	2376500	5393900	4634600	4840600	0	3946.8	4746.8	P63259	Actin, cytoplasmic 2;Actin, cytoplasmic 2, N-terminally processed	Actg1	41	1	1	sp|P63259|ACTG_RAT Actin, cytoplasmic 2 OS=Rattus norvegicus OX=10116 GN=Actg1 PE=1 SV=1
933910	785210	864380	185760	163050	186540	324240	287790	269560	0	0	0	P83868	Prostaglandin E synthase 3	Ptges3	3	3	3	sp|P83868|TEBP_RAT Prostaglandin E synthase 3 OS=Rattus norvegicus OX=10116 GN=Ptges3 PE=1 SV=2
65769000	50990000	54034000	17285000	13933000	11939000	27039000	21278000	22744000	616400	634590	580670	P62864	40S ribosomal protein S30	Fau	3	3	3	sp|P62864|RS30_RAT 40S ribosomal protein S30 OS=Rattus norvegicus OX=10116 GN=Fau PE=1 SV=1
38177000	32167000	28864000	11337000	9759900	8026300	16589000	15141000	16199000	30057	29634	32479	P62243	40S ribosomal protein S8	Rps8	13	13	13	sp|P62243|RS8_RAT 40S ribosomal protein S8 OS=Rattus norvegicus OX=10116 GN=Rps8 PE=1 SV=2
2881100	2560800	2473500	1045100	904180	846630	1637500	1455100	1506400	20615	21208	20171	P48679	Prelamin-A/C;Lamin-A/C	Lmna	30;1	30;1	30;1	sp|P48679|LMNA_RAT Prelamin-A/C OS=Rattus norvegicus OX=10116 GN=Lmna PE=1 SV=1
420330	379730	377070	119760	142270	91633	174940	212470	194200	0	0	0	Q5U312	Ankycorbin	Rai14	19	19	19	sp|Q5U312|RAI14_RAT Ankycorbin OS=Rattus norvegicus OX=10116 GN=Rai14 PE=1 SV=2
172300	182570	129850	38419	25714	28547	66123	17254	68595	0	0	0	F1LRS8	CD2-associated protein	Cd2ap	3	3	3	sp|F1LRS8|CD2AP_RAT CD2-associated protein OS=Rattus norvegicus OX=10116 GN=Cd2ap PE=1 SV=2
3253100	2730100	2420300	837000	737950	645070	1220300	1200200	1218200	0	0	0	P05765	40S ribosomal protein S21	Rps21	5	5	5	sp|P05765|RS21_RAT 40S ribosomal protein S21 OS=Rattus norvegicus OX=10116 GN=Rps21 PE=1 SV=1
1644800	1381800	1228800	177290	156570	139330	294250	243540	237420	0	0	0	P49791	Nuclear pore complex protein Nup153	Nup153	28	28	28	sp|P49791|NU153_RAT Nuclear pore complex protein Nup153 OS=Rattus norvegicus OX=10116 GN=Nup153 PE=1 SV=1
52166	50549	15710	14314	12563	7135.3	24318	18238	13077	0	0	0	P34926	Microtubule-associated protein 1A;MAP1A heavy chain;MAP1 light chain LC2	Map1a	9	7	7	sp|P34926|MAP1A_RAT Microtubule-associated protein 1A OS=Rattus norvegicus OX=10116 GN=Map1a PE=1 SV=1
17018000	15460000	14309000	5419700	4981700	4105000	8812400	7640200	7262900	0	0	0	Q9Z2G8	Nucleosome assembly protein 1-like 1	Nap1l1	14	14	12	sp|Q9Z2G8|NP1L1_RAT Nucleosome assembly protein 1-like 1 OS=Rattus norvegicus OX=10116 GN=Nap1l1 PE=1 SV=1
8232200	7144100	6108500	1911800	1582400	1427600	3029200	2549600	2465900	20183	20376	19768	P69897	Tubulin beta-5 chain	Tubb5	23;4	6;0	4;0	sp|P69897|TBB5_RAT Tubulin beta-5 chain OS=Rattus norvegicus OX=10116 GN=Tubb5 PE=1 SV=1
19062000	16402000	14241000	4219600	3534800	3122900	6493700	5571700	5696500	0	0	0	P23785	Granulins;Acrogranin;Granulin-1;Granulin-2;Granulin-3;Granulin-4;Granulin-5;Granulin-6;Granulin-7	Grn	16	16	16	sp|P23785|GRN_RAT Granulins OS=Rattus norvegicus OX=10116 GN=Grn PE=1 SV=3
4586100	4027300	3551700	530800	422210	380020	780360	721330	674260	4157	3175.4	869.7	P11598	Protein disulfide-isomerase A3	Pdia3	23	23	23	sp|P11598|PDIA3_RAT Protein disulfide-isomerase A3 OS=Rattus norvegicus OX=10116 GN=Pdia3 PE=1 SV=2
281710	219370	262170	42662	49001	48537	118800	49732	60170	0	0	0	Q9WU82	Catenin beta-1	Ctnnb1	11	7	7	sp|Q9WU82|CTNB1_RAT Catenin beta-1 OS=Rattus norvegicus OX=10116 GN=Ctnnb1 PE=1 SV=1
17812000	13870000	12670000	3853800	2855200	2272600	5352400	5061100	4234400	259900	226400	259400	P49242	40S ribosomal protein S3a;40S ribosomal protein S3b	Rps3a	20	20	20	sp|P49242|RS3A_RAT 40S ribosomal protein S3a OS=Rattus norvegicus OX=10116 GN=Rps3a PE=1 SV=2
1532100	1283000	1150200	264450	237340	228550	444580	404450	340020	625.73	1392.3	1097.2	Q3B8Q1	Nucleolar RNA helicase 2	Ddx21	23	23	23	sp|Q3B8Q1|DDX21_RAT Nucleolar RNA helicase 2 OS=Rattus norvegicus OX=10116 GN=Ddx21 PE=2 SV=1
5914700	4775600	4303700	1348100	1241400	976220	2095300	1814600	1893200	0	0	0	P13383	Nucleolin	Ncl	20	20	20	sp|P13383|NUCL_RAT Nucleolin OS=Rattus norvegicus OX=10116 GN=Ncl PE=1 SV=3
36378000	31330000	27850000	10696000	8742900	7789800	17062000	14703000	12519000	5313.8	0	7909.5	Q6PDV7	60S ribosomal protein L10	Rpl10	12	12	12	sp|Q6PDV7|RL10_RAT 60S ribosomal protein L10 OS=Rattus norvegicus OX=10116 GN=Rpl10 PE=1 SV=3
109160	58119	50922	26603	5953.3	25584	24063	38277	31989	0	0	0	Q7TQ20	DnaJ homolog subfamily C member 2;DnaJ homolog subfamily C member 2, N-terminally processed	Dnajc2	3	3	3	sp|Q7TQ20|DNJC2_RAT DnaJ homolog subfamily C member 2 OS=Rattus norvegicus OX=10116 GN=Dnajc2 PE=1 SV=1
1184300	973160	767910	304030	199070	215010	498460	256240	405970	0	0	0	Q8CFN2	Cell division control protein 42 homolog	Cdc42	5	5	5	sp|Q8CFN2|CDC42_RAT Cell division control protein 42 homolog OS=Rattus norvegicus OX=10116 GN=Cdc42 PE=1 SV=2
112490	88700	72846	18413	19786	12169	32762	22469	26077	0	0	0	Q4QQT0	RNA pseudouridylate synthase domain-containing protein 4	Rpusd4	1	1	1	sp|Q4QQT0|RUSD4_RAT Mitochondrial RNA pseudouridine synthase Rpusd4 OS=Rattus norvegicus OX=10116 GN=Rpusd4 PE=2 SV=1
577640	591860	296750	186740	176620	125360	287950	210520	287720	0	0	0	A1L108	Actin-related protein 2/3 complex subunit 5-like protein	Arpc5l	2	2	2	sp|A1L108|ARP5L_RAT Actin-related protein 2/3 complex subunit 5-like protein OS=Rattus norvegicus OX=10116 GN=Arpc5l PE=1 SV=2
2598600	2193200	1640000	465450	392120	371720	769190	695710	507610	0	0	0	P31977	Ezrin	Ezr	23	23	16	sp|P31977|EZRI_RAT Ezrin OS=Rattus norvegicus OX=10116 GN=Ezr PE=1 SV=3
192760	282030	133680	95137	26480	36137	82511	95280	75216	0	0	0	P23928	Alpha-crystallin B chain	Cryab	3	3	3	sp|P23928|CRYAB_RAT Alpha-crystallin B chain OS=Rattus norvegicus OX=10116 GN=Cryab PE=1 SV=1
185570	130860	119060	37943	30980	32434	68492	42680	51279	0	0	0	P05539	Collagen alpha-1(II) chain;Collagen alpha-1(II) chain;Chondrocalcin	Col2a1	5	3	3	sp|P05539|CO2A1_RAT Collagen alpha-1(II) chain OS=Rattus norvegicus OX=10116 GN=Col2a1 PE=1 SV=2
5201500	3945200	3978800	818720	671980	556330	1094800	1094900	1090000	8147.7	13063	9463.9	P63018	Heat shock cognate 71 kDa protein	Hspa8	23;7;3;3;3	21;5;1;2;2	21;5;1;2;2	sp|P63018|HSP7C_RAT Heat shock cognate 71 kDa protein OS=Rattus norvegicus OX=10116 GN=Hspa8 PE=1 SV=1
479420	449100	288880	90908	72760	61263	142440	103390	114510	0	0	0	O70454	Protein BUD31 homolog	Bud31	4	4	4	sp|O70454|BUD31_RAT Protein BUD31 homolog OS=Rattus norvegicus OX=10116 GN=Bud31 PE=2 SV=2
82482	47441	52866	15647	13362	14486	29473	20437	19667	0	0	0	F1M3G7		Akap13	8	8	8	sp|F1M3G7|AKP13_RAT A-kinase anchor protein 13 OS=Rattus norvegicus OX=10116 GN=Akap13 PE=1 SV=2
1843300	1509500	1257900	207190	202160	170750	346350	281300	299220	0	0	0	P84586;D4AE41	RNA-binding motif protein, X chromosome retrogene-like;RNA-binding motif protein, X chromosome retrogene-like, N-terminally processed;RNA binding motif protein, X-linked-like-1	Rbmxrtl;Rbmxl1	11;10	11;10	4;4	sp|P84586|RMXRL_RAT RNA-binding motif protein, X chromosome retrogene-like OS=Rattus norvegicus OX=10116 GN=Rbmxrtl PE=1 SV=1;sp|D4AE41|RMXL1_RAT RNA binding motif protein, X-linked-like-1 OS=Rattus norvegicus OX=10116 GN=Rbmxl1 PE=3 SV=1
1690000	1552300	1337600	318300	330700	204630	549750	391300	421900	0	0	0	Q99MZ8	LIM and SH3 domain protein 1	Lasp1	8	8	8	sp|Q99MZ8|LASP1_RAT LIM and SH3 domain protein 1 OS=Rattus norvegicus OX=10116 GN=Lasp1 PE=1 SV=1
7038300	5325600	4489900	1450300	1319200	1041300	2405300	1865600	1803600	268950	292310	293030	P62250	40S ribosomal protein S16	Rps16	10	10	10	sp|P62250|RS16_RAT 40S ribosomal protein S16 OS=Rattus norvegicus OX=10116 GN=Rps16 PE=1 SV=2
32370000	25191000	24409000	8583300	7562800	6158000	13665000	10262000	11597000	13018	8596.5	6346.1	P18445	60S ribosomal protein L27a	Rpl27a	6	6	6	sp|P18445|RL27A_RAT 60S ribosomal protein L27a OS=Rattus norvegicus OX=10116 GN=Rpl27a PE=1 SV=3
30614000	25157000	21462000	6188000	5188400	4730100	9228000	8035400	8377300	185690	176060	163950	P62703	40S ribosomal protein S4, X isoform	Rps4x	25	25	25	sp|P62703|RS4X_RAT 40S ribosomal protein S4, X isoform OS=Rattus norvegicus OX=10116 GN=Rps4x PE=2 SV=2
123360	95328	109100	37916	28879	22661	53824	38114	49963	0	0	0	B0BNA7	Eukaryotic translation initiation factor 3 subunit I	Eif3i	1	1	1	sp|B0BNA7|EIF3I_RAT Eukaryotic translation initiation factor 3 subunit I OS=Rattus norvegicus OX=10116 GN=Eif3i PE=2 SV=1
311390	345080	380490	99412	113090	88584	177790	181700	117860	0	0	1911	Q9R1E9	Connective tissue growth factor	Ctgf	9	9	9	sp|Q9R1E9|CTGF_RAT Connective tissue growth factor OS=Rattus norvegicus OX=10116 GN=Ctgf PE=2 SV=1
2685600	2513900	1989700	593960	475950	467200	992910	713130	729340	2198.8	0	3923.8	P68255	14-3-3 protein theta	Ywhaq	10	10	7	sp|P68255|1433T_RAT 14-3-3 protein theta OS=Rattus norvegicus OX=10116 GN=Ywhaq PE=1 SV=1
325980	237950	189640	85931	74155	53639	137390	103270	97512	0	0	0	P85515	Alpha-centractin	Actr1a	3	3	3	sp|P85515|ACTZ_RAT Alpha-centractin OS=Rattus norvegicus OX=10116 GN=Actr1a PE=1 SV=1
24753000	18945000	17662000	6496600	5284800	4631200	9716100	8008200	8224500	12154	11866	0	P17702	60S ribosomal protein L28	Rpl28	11	11	11	sp|P17702|RL28_RAT 60S ribosomal protein L28 OS=Rattus norvegicus OX=10116 GN=Rpl28 PE=1 SV=4
8535400	8001300	7192300	2623400	1905600	1919900	3809900	2929400	3454600	0	0	0	P63324	40S ribosomal protein S12	Rps12	8	8	8	sp|P63324|RS12_RAT 40S ribosomal protein S12 OS=Rattus norvegicus OX=10116 GN=Rps12 PE=1 SV=2
19887000	15571000	13416000	4781600	3887100	3386100	7344100	5653700	6054400	0	0	0	P35427	60S ribosomal protein L13a	Rpl13a	14	14	14	sp|P35427|RL13A_RAT 60S ribosomal protein L13a OS=Rattus norvegicus OX=10116 GN=Rpl13a PE=1 SV=2
21277000	16107000	14187000	5943300	5192100	4246700	8988400	7715000	7539100	6856.2	0	5820.1	P11250	60S ribosomal protein L34	Rpl34	6	6	6	sp|P11250|RL34_RAT 60S ribosomal protein L34 OS=Rattus norvegicus OX=10116 GN=Rpl34 PE=1 SV=3
19041	17994	12514	9341.2	5239.3	6572.8	12310	10521	10459	0	0	0	D3ZSI8	Phosphatidylinositol 4-phosphate 5-kinase type-1 alpha	Pip5k1a	1	1	1	sp|D3ZSI8|PI51A_RAT Phosphatidylinositol 4-phosphate 5-kinase type-1 alpha OS=Rattus norvegicus OX=10116 GN=Pip5k1a PE=2 SV=1
11175000	9120000	8578900	2383700	2131900	1556100	3759400	3283000	2503200	0	0	0	P29314	40S ribosomal protein S9	Rps9	15	15	15	sp|P29314|RS9_RAT 40S ribosomal protein S9 OS=Rattus norvegicus OX=10116 GN=Rps9 PE=1 SV=4
9553900	7966800	7655100	3104800	2458400	2430100	4388600	4059200	4117900	0	0	0	P62859	40S ribosomal protein S28	Rps28	3	3	3	sp|P62859|RS28_RAT 40S ribosomal protein S28 OS=Rattus norvegicus OX=10116 GN=Rps28 PE=1 SV=1
14323000	10521000	10625000	3242400	3544700	2708100	5436200	5073300	4403000	0	0	0	P63170;Q78P75	Dynein light chain 1, cytoplasmic;Dynein light chain 2, cytoplasmic	Dynll1;Dynll2	6;3	6;3	6;3	sp|P63170|DYL1_RAT Dynein light chain 1, cytoplasmic OS=Rattus norvegicus OX=10116 GN=Dynll1 PE=1 SV=1;sp|Q78P75|DYL2_RAT Dynein light chain 2, cytoplasmic OS=Rattus norvegicus OX=10116 GN=Dynll2 PE=1 SV=1
311350	333540	350550	31900	24854	31419	23741	0	114710	0	0	0	Q62636;P62836	Ras-related protein Rap-1b;Ras-related protein Rap-1A	Rap1b;Rap1a	2;2	2;2	2;2	sp|Q62636|RAP1B_RAT Ras-related protein Rap-1b OS=Rattus norvegicus OX=10116 GN=Rap1b PE=1 SV=2;sp|P62836|RAP1A_RAT Ras-related protein Rap-1A OS=Rattus norvegicus OX=10116 GN=Rap1a PE=1 SV=1
1871600	1701300	1264200	451170	460740	379020	790100	569900	665260	0	0	0	Q5RJR2	Twinfilin-1	Twf1	10	10	10	sp|Q5RJR2|TWF1_RAT Twinfilin-1 OS=Rattus norvegicus OX=10116 GN=Twf1 PE=1 SV=1
1256400	1027800	1066400	283030	361520	245020	605270	384990	402730	73178	68447	0	Q4QQU6	Survival of motor neuron-related-splicing factor 30	Smndc1	5	5	5	sp|Q4QQU6|SPF30_RAT Survival of motor neuron-related-splicing factor 30 OS=Rattus norvegicus OX=10116 GN=Smndc1 PE=2 SV=1
239300	99506	202980	54252	38694	25895	77475	61601	46590	0	0	0	P41777	Nucleolar and coiled-body phosphoprotein 1	Nolc1	8	8	8	sp|P41777|NOLC1_RAT Nucleolar and coiled-body phosphoprotein 1 OS=Rattus norvegicus OX=10116 GN=Nolc1 PE=1 SV=2
22826	58860	79569	38915	26924	25532	56923	38804	47009	0	0	0	Q9Z2X5	Homer protein homolog 3	Homer3	2	2	2	sp|Q9Z2X5|HOME3_RAT Homer protein homolog 3 OS=Rattus norvegicus OX=10116 GN=Homer3 PE=1 SV=2
2713300	2371500	2317500	418170	319700	332280	607760	549990	512310	0	0	0	Q792Q4	Cysteine-rich PDZ-binding protein	Cript	3	3	3	sp|Q792Q4|CRIPT_RAT Cysteine-rich PDZ-binding protein OS=Rattus norvegicus OX=10116 GN=Cript PE=1 SV=1
34403000	34664000	28616000	11685000	10215000	8866800	17022000	15726000	15266000	22760	37597	19824	P24049	60S ribosomal protein L17	Rpl17	11	11	11	sp|P24049|RL17_RAT 60S ribosomal protein L17 OS=Rattus norvegicus OX=10116 GN=Rpl17 PE=2 SV=3
76157	58841	66570	23545	26917	13484	33246	36968	29570	0	0	0	O55043;Q5XXR3	Rho guanine nucleotide exchange factor 7;Rho guanine nucleotide exchange factor 6	Arhgef7;Arhgef6	2;1	2;1	2;1	sp|O55043|ARHG7_RAT Rho guanine nucleotide exchange factor 7 OS=Rattus norvegicus OX=10116 GN=Arhgef7 PE=1 SV=1;sp|Q5XXR3|ARHG6_RAT Rho guanine nucleotide exchange factor 6 OS=Rattus norvegicus OX=10116 GN=Arhgef6 PE=1 SV=1
157870	147520	138830	42336	37683	33412	66010	51697	59256	877.44	956.47	0	Q6MG48	Protein PRRC2A	Prrc2a	13	13	13	sp|Q6MG48|PRC2A_RAT Protein PRRC2A OS=Rattus norvegicus OX=10116 GN=Prrc2a PE=1 SV=1
574690	521260	488570	48450	45378	7240.1	46738	67873	42663	2749.3	3960.4	1245.5	Q66HD0	Endoplasmin	Hsp90b1	14	13	13	sp|Q66HD0|ENPL_RAT Endoplasmin OS=Rattus norvegicus OX=10116 GN=Hsp90b1 PE=1 SV=2
244100000	223450000	198270000	54858000	50663000	42867000	91199000	68565000	70925000	555610	418490	504610	P62083	40S ribosomal protein S7	Rps7	20	20	20	sp|P62083|RS7_RAT 40S ribosomal protein S7 OS=Rattus norvegicus OX=10116 GN=Rps7 PE=1 SV=1
54865000	42040000	37422000	13009000	8033700	9870700	17789000	15218000	14992000	9091.4	6205.3	3970	P12001	60S ribosomal protein L18	Rpl18	13	13	13	sp|P12001|RL18_RAT 60S ribosomal protein L18 OS=Rattus norvegicus OX=10116 GN=Rpl18 PE=1 SV=2
84976	159100	115130	54272	39356	41584	74671	61936	72664	0	0	0	Q925S8	ATP-dependent zinc metalloprotease YME1L1	Yme1l1	4	4	4	sp|Q925S8|YMEL1_RAT ATP-dependent zinc metalloprotease YME1L1 OS=Rattus norvegicus OX=10116 GN=Yme1l1 PE=2 SV=1
337600	271520	178720	74807	50384	72706	109930	97716	98480	0	0	0	Q4AEF8	Coatomer subunit gamma-1	Copg1	10;1	10;1	10;1	sp|Q4AEF8|COPG1_RAT Coatomer subunit gamma-1 OS=Rattus norvegicus OX=10116 GN=Copg1 PE=2 SV=1
60851	66970	94193	25454	20223	8079.2	30835	21470	30806	0	0	0	Q9QW30	Neurogenic locus notch homolog protein 2;Notch 2 extracellular truncation;Notch 2 intracellular domain	Notch2	11	11	11	sp|Q9QW30|NOTC2_RAT Neurogenic locus notch homolog protein 2 OS=Rattus norvegicus OX=10116 GN=Notch2 PE=1 SV=1
0	0	0	0	11016	0	16948	0	0	0	0	0	Q4KLN7	ADP-ribosylation factor GTPase-activating protein 3	Arfgap3	1	1	1	sp|Q4KLN7|ARFG3_RAT ADP-ribosylation factor GTPase-activating protein 3 OS=Rattus norvegicus OX=10116 GN=Arfgap3 PE=1 SV=1
2835100	2156100	1743800	467160	421700	351170	795440	543800	568410	0	4628.5	4367.8	Q63716	Peroxiredoxin-1	Prdx1	9	9	8	sp|Q63716|PRDX1_RAT Peroxiredoxin-1 OS=Rattus norvegicus OX=10116 GN=Prdx1 PE=1 SV=1
3624800	3738800	3178600	559480	451290	397690	916020	609660	639340	0	0	0	Q63081	Protein disulfide-isomerase A6	Pdia6	13	13	13	sp|Q63081|PDIA6_RAT Protein disulfide-isomerase A6 OS=Rattus norvegicus OX=10116 GN=Pdia6 PE=1 SV=2
987550	785370	1018200	255060	209960	224050	402130	318140	338580	0	0	0	O70536	Sterol O-acyltransferase 1	Soat1	7	7	7	sp|O70536|SOAT1_RAT Sterol O-acyltransferase 1 OS=Rattus norvegicus OX=10116 GN=Soat1 PE=2 SV=1
151960	130610	100030	28762	21322	31147	53151	38595	32619	0	0	0	Q66H61		RGD1562301	6	6	6	sp|Q66H61|SYQ_RAT Glutamine--tRNA ligase OS=Rattus norvegicus OX=10116 GN=Qars PE=1 SV=1
55412	60964	61471	14515	18453	13370	26258	26388	18159	0	0	0	P21708	Mitogen-activated protein kinase 3	Mapk3	4	2	2	sp|P21708|MK03_RAT Mitogen-activated protein kinase 3 OS=Rattus norvegicus OX=10116 GN=Mapk3 PE=1 SV=5
375100	179230	334910	83342	142370	51909	84136	201800	138210	14465	14626	18602	Q568Z6	IST1 homolog	Ist1	3	3	3	sp|Q568Z6|IST1_RAT IST1 homolog OS=Rattus norvegicus OX=10116 GN=Ist1 PE=2 SV=1
292090	249950	211620	39566	17586	18685	54524	0	61207	0	0	0	P61589	Transforming protein RhoA	Rhoa	1	1	1	sp|P61589|RHOA_RAT Transforming protein RhoA OS=Rattus norvegicus OX=10116 GN=Rhoa PE=1 SV=1
42306000	33189000	29105000	6092600	5516000	4730300	9187400	7933300	7754200	37942	38469	35745	P62246	40S ribosomal protein S15a	Rps15a	12	12	12	sp|P62246|RS15A_RAT 40S ribosomal protein S15a OS=Rattus norvegicus OX=10116 GN=Rps15a PE=1 SV=2
218930	190720	158590	65411	48777	67978	123110	72286	81908	0	0	0	F1LYQ8	FERM, RhoGEF and pleckstrin domain-containing protein 1	Farp1	11	11	11	sp|F1LYQ8|FARP1_RAT FERM, ARHGEF and pleckstrin domain-containing protein 1 OS=Rattus norvegicus OX=10116 GN=Farp1 PE=1 SV=2
5122800	4020600	3754400	822610	749900	692790	1289500	1093200	1062000	0	0	0	P32089	Tricarboxylate transport protein, mitochondrial	Slc25a1	12	12	12	sp|P32089|TXTP_RAT Tricarboxylate transport protein, mitochondrial OS=Rattus norvegicus OX=10116 GN=Slc25a1 PE=1 SV=1
43361000	35692000	32472000	11055000	9700100	7896400	16412000	13958000	13148000	0	0	0	P19945	60S acidic ribosomal protein P0	Rplp0	18	18	18	sp|P19945|RLA0_RAT 60S acidic ribosomal protein P0 OS=Rattus norvegicus OX=10116 GN=Rplp0 PE=1 SV=2
1814900	1632700	1414100	286390	388610	276200	514950	471090	458400	0	0	0	Q7TP17	Splicing factor U2AF 26 kDa subunit	U2af1l4	3	3	3	sp|Q7TP17|U2AF4_RAT Splicing factor U2AF 26 kDa subunit OS=Rattus norvegicus OX=10116 GN=U2af1l4 PE=2 SV=1
10758000	7956200	7023500	2140700	1897600	1484700	3095100	2647700	2639500	123800	113910	115840	P62278	40S ribosomal protein S13	Rps13	6	6	6	sp|P62278|RS13_RAT 40S ribosomal protein S13 OS=Rattus norvegicus OX=10116 GN=Rps13 PE=1 SV=2
21327000	17199000	15552000	5572300	4855300	4101200	8060800	6748000	7167100	15867	11182	1676.4	Q05096	Unconventional myosin-Ib	Myo1b	56;1;1	56;1;1	50;1;1	sp|Q05096|MYO1B_RAT Unconventional myosin-Ib OS=Rattus norvegicus OX=10116 GN=Myo1b PE=1 SV=1
3574600	2829300	2609200	934070	686560	633490	1299100	1103100	998810	11385	12554	12092	P68101	Eukaryotic translation initiation factor 2 subunit 1	Eif2s1	16	16	16	sp|P68101|IF2A_RAT Eukaryotic translation initiation factor 2 subunit 1 OS=Rattus norvegicus OX=10116 GN=Eif2s1 PE=1 SV=2
1668400	1221400	1238100	403060	370830	323230	603240	498170	551820	0	0	0	Q64428	Trifunctional enzyme subunit alpha, mitochondrial;Long-chain enoyl-CoA hydratase;Long chain 3-hydroxyacyl-CoA dehydrogenase	Hadha	20	20	20	sp|Q64428|ECHA_RAT Trifunctional enzyme subunit alpha, mitochondrial OS=Rattus norvegicus OX=10116 GN=Hadha PE=1 SV=2
440450	122010	126680	64416	88712	60494	110200	96496	114190	0	0	0	P60825	Cold-inducible RNA-binding protein	Cirbp	2	2	2	sp|P60825|CIRBP_RAT Cold-inducible RNA-binding protein OS=Rattus norvegicus OX=10116 GN=Cirbp PE=2 SV=1
689280	580360	533060	260760	234890	205900	384980	347880	320340	0	0	0	Q925G1	Hepatoma-derived growth factor-related protein 2	Hdgfrp2	14;1	14;1	14;1	sp|Q925G1|HDGR2_RAT Hepatoma-derived growth factor-related protein 2 OS=Rattus norvegicus OX=10116 GN=Hdgfl2 PE=1 SV=2
12629000	10603000	9612200	1941900	1740300	1471100	2845600	2463000	2424000	0	0	0	O35806	Latent-transforming growth factor beta-binding protein 2	Ltbp2	40	40	40	sp|O35806|LTBP2_RAT Latent-transforming growth factor beta-binding protein 2 OS=Rattus norvegicus OX=10116 GN=Ltbp2 PE=1 SV=1
35447000	21092000	24517000	9404300	7925800	7385000	14493000	11016000	11569000	0	0	0	P62912	60S ribosomal protein L32	Rpl32	9	9	9	sp|P62912|RL32_RAT 60S ribosomal protein L32 OS=Rattus norvegicus OX=10116 GN=Rpl32 PE=1 SV=2
1294400	1333400	677850	409630	383250	347350	751500	581280	377040	0	0	0	Q9JI92	Syntenin-1	Sdcbp	6	6	6	sp|Q9JI92|SDCB1_RAT Syntenin-1 OS=Rattus norvegicus OX=10116 GN=Sdcbp PE=1 SV=1
590490	152380	477940	158120	119740	175840	291810	204850	183440	0	0	0	P70580	Membrane-associated progesterone receptor component 1	Pgrmc1	4	4	4	sp|P70580|PGRC1_RAT Membrane-associated progesterone receptor component 1 OS=Rattus norvegicus OX=10116 GN=Pgrmc1 PE=1 SV=3
22201000	17600000	16471000	7644500	6752300	5810900	11301000	9314700	9643200	44066	46238	44485	P07150	Annexin A1	Anxa1	27	27	27	sp|P07150|ANXA1_RAT Annexin A1 OS=Rattus norvegicus OX=10116 GN=Anxa1 PE=1 SV=2
94810	65792	54217	24114	16405	5808.7	39639	16247	13443	0	0	0	Q9ESW0	DNA damage-binding protein 1	Ddb1	3	3	3	sp|Q9ESW0|DDB1_RAT DNA damage-binding protein 1 OS=Rattus norvegicus OX=10116 GN=Ddb1 PE=1 SV=1
72933	97281	39888	7133.3	7295.4	10517	12507	15752	9013.5	0	0	0	Q62969	Prostacyclin synthase	Ptgis	1	1	1	sp|Q62969|PTGIS_RAT Prostacyclin synthase OS=Rattus norvegicus OX=10116 GN=Ptgis PE=2 SV=1
1301700000	1034400000	966180000	315550000	274130000	230110000	458440000	383510000	382420000	809180	635170	648720	P60711	Actin, cytoplasmic 1;Actin, cytoplasmic 1, N-terminally processed	Actb	42	42	2	sp|P60711|ACTB_RAT Actin, cytoplasmic 1 OS=Rattus norvegicus OX=10116 GN=Actb PE=1 SV=1
35696000	31574000	28117000	10941000	8920500	6875400	14970000	12443000	12496000	0	0	0	P62907	60S ribosomal protein L10a	Rpl10a	14	14	14	sp|P62907|RL10A_RAT 60S ribosomal protein L10a OS=Rattus norvegicus OX=10116 GN=Rpl10a PE=1 SV=2
300530	240620	136740	59296	43154	47726	116740	84349	22769	0	0	0	Q6U6G5	Zinc finger CCCH domain-containing protein 15	Zc3h15	6	6	6	sp|Q6U6G5|ZC3HF_RAT Zinc finger CCCH domain-containing protein 15 OS=Rattus norvegicus OX=10116 GN=Zc3h15 PE=1 SV=1
542610	332290	272590	116130	91307	69240	148300	153370	110210	0	0	0	Q66H16	Fibrous sheath-interacting protein 1	Fsip1	1	1	1	sp|Q66H16|FSIP1_RAT Fibrous sheath-interacting protein 1 OS=Rattus norvegicus OX=10116 GN=Fsip1 PE=1 SV=1
805330	629970	575130	213410	187440	131110	303070	239320	248990	0	0	0	B0K025	Oligosaccharyltransferase complex subunit OSTC	Ostc	1	1	1	sp|B0K025|OSTC_RAT Oligosaccharyltransferase complex subunit OSTC OS=Rattus norvegicus OX=10116 GN=Ostc PE=2 SV=1
62455000	51230000	47190000	18711000	15591000	13948000	25986000	22995000	22738000	37587	30434	40179	P13084	Nucleophosmin	Npm1	21	21	21	sp|P13084|NPM_RAT Nucleophosmin OS=Rattus norvegicus OX=10116 GN=Npm1 PE=1 SV=1
623690	402150	426560	156110	119380	137510	237000	189640	185670	0	0	0	Q9Z122	Fatty acid desaturase 2	Fads2	6	6	6	sp|Q9Z122|FADS2_RAT Fatty acid desaturase 2 OS=Rattus norvegicus OX=10116 GN=Fads2 PE=2 SV=1
514860	352030	273000	16187	47111	24024	33633	46889	48835	9077.6	10297	4226.2	P04764	Alpha-enolase	Eno1	8	6	6	sp|P04764|ENOA_RAT Alpha-enolase OS=Rattus norvegicus OX=10116 GN=Eno1 PE=1 SV=4
7432400	6709700	5601600	1753800	1609100	1386600	2565700	2160600	2303600	6011.8	14733	6333.6	P85125	Polymerase I and transcript release factor	Ptrf	15	15	15	sp|P85125|CAVN1_RAT Caveolae-associated protein 1 OS=Rattus norvegicus OX=10116 GN=Cavin1 PE=1 SV=1
3712800	3208300	2647900	715930	694920	497340	1134400	786080	898790	4001.2	0	3809.8	O08679	Serine/threonine-protein kinase MARK2	Mark2	26	26	21	sp|O08679|MARK2_RAT Serine/threonine-protein kinase MARK2 OS=Rattus norvegicus OX=10116 GN=Mark2 PE=1 SV=1
1573100	1188400	610940	302770	267670	248430	436700	416080	356800	22696	33661	25850	P48500	Triosephosphate isomerase	Tpi1	8	8	8	sp|P48500|TPIS_RAT Triosephosphate isomerase OS=Rattus norvegicus OX=10116 GN=Tpi1 PE=1 SV=2
242640	247440	205600	50229	41460	66889	60272	63639	109750	0	0	0	Q5PQS4	PTB domain-containing engulfment adapter protein 1	Gulp1	5	5	5	sp|Q5PQS4|GULP1_RAT PTB domain-containing engulfment adapter protein 1 OS=Rattus norvegicus OX=10116 GN=Gulp1 PE=1 SV=1
151300000	143810000	123810000	43112000	40208000	33683000	62541000	55038000	54597000	90226	85609	78746	P68035	Actin, alpha cardiac muscle 1	Actc1	35	15	0	sp|P68035|ACTC_RAT Actin, alpha cardiac muscle 1 OS=Rattus norvegicus OX=10116 GN=Actc1 PE=2 SV=1
34236	34777	8772.5	6832.9	13886	14325	26825	10311	14369	0	0	0	O88664	Serine/threonine-protein kinase TAO1	Taok1	3	3	3	sp|O88664|TAOK1_RAT Serine/threonine-protein kinase TAO1 OS=Rattus norvegicus OX=10116 GN=Taok1 PE=1 SV=1
144720	143110	58058	22535	26324	16012	7634.1	60583	27084	0	0	0	P07872	Peroxisomal acyl-coenzyme A oxidase 1;Peroxisomal acyl-CoA oxidase 1, A chain;Peroxisomal acyl-CoA oxidase 1, B chain;Peroxisomal acyl-CoA oxidase 1, C chain	Acox1	4	4	4	sp|P07872|ACOX1_RAT Peroxisomal acyl-coenzyme A oxidase 1 OS=Rattus norvegicus OX=10116 GN=Acox1 PE=1 SV=1
18781	15957	15096	6527.1	5289.8	4290.5	8514.3	9040.9	6062.2	0	0	0	B2GV24	E3 UFM1-protein ligase 1	Ufl1	1	1	1	sp|B2GV24|UFL1_RAT E3 UFM1-protein ligase 1 OS=Rattus norvegicus OX=10116 GN=Ufl1 PE=1 SV=1
1781600	1279100	1353800	181890	159500	121370	225880	276820	175170	0	0	0	P61751	ADP-ribosylation factor 4	Arf4	7	7	3	sp|P61751|ARF4_RAT ADP-ribosylation factor 4 OS=Rattus norvegicus OX=10116 GN=Arf4 PE=2 SV=2
168930	135140	86976	5336.8	7663.7	15633	18262	12990	10684	0	0	0	P38659	Protein disulfide-isomerase A4	Pdia4	4	4	4	sp|P38659|PDIA4_RAT Protein disulfide-isomerase A4 OS=Rattus norvegicus OX=10116 GN=Pdia4 PE=1 SV=2
973360	864740	784310	329340	256230	251320	469780	385410	370310	0	0	0	Q4FZX7	Signal recognition particle receptor subunit beta	Srprb	9	9	9	sp|Q4FZX7|SRPRB_RAT Signal recognition particle receptor subunit beta OS=Rattus norvegicus OX=10116 GN=Srprb PE=2 SV=1
38838000	31805000	30310000	6493700	5891500	4857500	9252400	7890600	8092700	44902	47374	63523	P62909	40S ribosomal protein S3	Rps3	24	24	24	sp|P62909|RS3_RAT 40S ribosomal protein S3 OS=Rattus norvegicus OX=10116 GN=Rps3 PE=1 SV=1
22634000	19675000	16003000	5308100	4194600	3791600	7160300	5832500	6396100	646030	604840	584610	P17074	40S ribosomal protein S19	Rps19	10	10	10	sp|P17074|RS19_RAT 40S ribosomal protein S19 OS=Rattus norvegicus OX=10116 GN=Rps19 PE=2 SV=3
408220	310440	291080	99656	65006	62340	121480	106830	102680	0	0	0	Q3SWU3	Heterogeneous nuclear ribonucleoprotein D-like	Hnrnpdl	2	1	1	sp|Q3SWU3|HNRDL_RAT Heterogeneous nuclear ribonucleoprotein D-like OS=Rattus norvegicus OX=10116 GN=Hnrnpdl PE=1 SV=1
1243400	1607400	1351800	296580	205360	197210	365500	326320	327550	0	0	0	P30839	Fatty aldehyde dehydrogenase	Aldh3a2	2	2	2	sp|P30839|AL3A2_RAT Fatty aldehyde dehydrogenase OS=Rattus norvegicus OX=10116 GN=Aldh3a2 PE=1 SV=1
31912000	25980000	21389000	10297000	9215000	7391000	14132000	12668000	12399000	6648.7	7031.1	7200	P84100	60S ribosomal protein L19	Rpl19	9	9	9	sp|P84100|RL19_RAT 60S ribosomal protein L19 OS=Rattus norvegicus OX=10116 GN=Rpl19 PE=1 SV=1
23807000	18599000	18263000	6899500	5177900	4787300	9047200	7472200	8045800	154310	167490	180080	P62982	Ubiquitin-40S ribosomal protein S27a;Ubiquitin;40S ribosomal protein S27a	Rps27a	8	8	2	sp|P62982|RS27A_RAT Ubiquitin-40S ribosomal protein S27a OS=Rattus norvegicus OX=10116 GN=Rps27a PE=1 SV=2
52015000	43622000	39670000	14016000	12321000	10708000	19724000	16918000	17291000	382750	478990	483000	P62902	60S ribosomal protein L31	Rpl31	10	10	10	sp|P62902|RL31_RAT 60S ribosomal protein L31 OS=Rattus norvegicus OX=10116 GN=Rpl31 PE=2 SV=1
29136	19150	11350	4393.6	2756.7	2105.5	4828	4916.1	3726.5	0	0	0	Q6TRW4	Sister chromatid cohesion protein PDS5 homolog B	Pds5b	2	2	2	sp|Q6TRW4|PDS5B_RAT Sister chromatid cohesion protein PDS5 homolog B OS=Rattus norvegicus OX=10116 GN=Pds5b PE=1 SV=2
1612100	1075400	934290	339660	284990	287980	566240	369820	391500	0	0	0	G3V6S8	Serine/arginine-rich splicing factor 6	Srsf6	9	9	8	sp|G3V6S8|SRSF6_RAT Serine/arginine-rich splicing factor 6 OS=Rattus norvegicus OX=10116 GN=Srsf6 PE=1 SV=1
2472200	2186700	1966900	667270	720390	573720	1021100	946050	884170	0	0	0	Q63945	Protein SET	Set	8	8	7	sp|Q63945|SET_RAT Protein SET OS=Rattus norvegicus OX=10116 GN=Set PE=2 SV=2
743450	556500	529950	219420	138950	142160	251520	236290	239710	0	0	0	P67874	Casein kinase II subunit beta	Csnk2b	3	3	3	sp|P67874|CSK2B_RAT Casein kinase II subunit beta OS=Rattus norvegicus OX=10116 GN=Csnk2b PE=1 SV=1
150400	211630	153560	71742	53124	44728	74993	82095	89184	0	0	0	Q62703	Reticulocalbin-2	Rcn2	1	1	1	sp|Q62703|RCN2_RAT Reticulocalbin-2 OS=Rattus norvegicus OX=10116 GN=Rcn2 PE=1 SV=2
2111800	1994400	1625300	516960	405970	333620	787860	498790	536980	2706.7	0	713.82	P27008	Poly [ADP-ribose] polymerase 1	Parp1	32	32	32	sp|P27008|PARP1_RAT Poly [ADP-ribose] polymerase 1 OS=Rattus norvegicus OX=10116 GN=Parp1 PE=1 SV=4
2032500	1689500	1537500	318540	330640	305450	465080	461090	450890	31355	35775	32095	P48721	Stress-70 protein, mitochondrial	Hspa9	20	20	20	sp|P48721|GRP75_RAT Stress-70 protein, mitochondrial OS=Rattus norvegicus OX=10116 GN=Hspa9 PE=1 SV=3
198600	220760	293600	86320	78332	67418	111990	65550	156970	0	0	0	O35964	Endophilin-A2	Sh3gl1	5;1	5;1	5;1	sp|O35964|SH3G1_RAT Endophilin-A2 OS=Rattus norvegicus OX=10116 GN=Sh3gl1 PE=1 SV=1
220300	223850	225300	89298	75516	65298	133210	107610	90841	0	0	0	P29994	Inositol 1,4,5-trisphosphate receptor type 1	Itpr1	29	29	26	sp|P29994|ITPR1_RAT Inositol 1,4,5-trisphosphate receptor type 1 OS=Rattus norvegicus OX=10116 GN=Itpr1 PE=1 SV=2
42965000	35720000	30886000	13302000	10319000	9499600	18243000	14673000	14692000	0	1988.1	0	P05426	60S ribosomal protein L7	Rpl7	23	23	23	sp|P05426|RL7_RAT 60S ribosomal protein L7 OS=Rattus norvegicus OX=10116 GN=Rpl7 PE=1 SV=2
106920	77165	69656	46173	37852	37400	61862	56043	56259	0	0	0	Q5U4E6	Golgin subfamily A member 4	Golga4	14	14	14	sp|Q5U4E6|GOGA4_RAT Golgin subfamily A member 4 OS=Rattus norvegicus OX=10116 GN=Golga4 PE=1 SV=2
1104500	917730	908360	270090	256760	212000	373840	347120	338200	0	0	0	P0CE43	Growth factor receptor-bound protein 10	Grb10	14;1	14;1	14;1	sp|P0CE43|GRB10_RAT Growth factor receptor-bound protein 10 OS=Rattus norvegicus OX=10116 GN=Grb10 PE=3 SV=1
191910	154870	203850	30599	42178	34290	64150	42314	46808	0	0	0	A0JPM9	Eukaryotic translation initiation factor 3 subunit J	Eif3j	2	2	2	sp|A0JPM9|EIF3J_RAT Eukaryotic translation initiation factor 3 subunit J OS=Rattus norvegicus OX=10116 GN=Eif3j PE=1 SV=1
742650	672830	582590	170560	153680	148950	251280	215210	209740	0	0	0	Q8VHF0	MAP/microtubule affinity-regulating kinase 3	Mark3	16;5	11;1	11;1	sp|Q8VHF0|MARK3_RAT MAP/microtubule affinity-regulating kinase 3 OS=Rattus norvegicus OX=10116 GN=Mark3 PE=1 SV=1
1236200	1171900	960240	173590	190650	185590	314660	218930	251060	18678	16674	24945	P15999	ATP synthase subunit alpha, mitochondrial	Atp5a1	16	16	16	sp|P15999|ATPA_RAT ATP synthase subunit alpha, mitochondrial OS=Rattus norvegicus OX=10116 GN=Atp5f1a PE=1 SV=2
37180	37015	41172	14553	6704.7	0	11750	8274	10303	1332.7	0	1743.1	P09605	Creatine kinase S-type, mitochondrial	Ckmt2	2	2	2	sp|P09605|KCRS_RAT Creatine kinase S-type, mitochondrial OS=Rattus norvegicus OX=10116 GN=Ckmt2 PE=1 SV=2
511670	277160	322530	112560	98440	65926	143680	129940	120790	0	0	0	Q4KM49	Tyrosine--tRNA ligase, cytoplasmic;Tyrosine--tRNA ligase, cytoplasmic, N-terminally processed	Yars	11	11	11	sp|Q4KM49|SYYC_RAT Tyrosine--tRNA ligase, cytoplasmic OS=Rattus norvegicus OX=10116 GN=Yars PE=2 SV=3
196290000	132720000	129360000	32958000	28495000	23428000	44853000	37978000	37814000	95948	100280	89833	P63174	60S ribosomal protein L38	Rpl38	6	6	6	sp|P63174|RL38_RAT 60S ribosomal protein L38 OS=Rattus norvegicus OX=10116 GN=Rpl38 PE=1 SV=2
165310	142130	132870	27680	51255	30646	67556	43548	44597	0	0	0	Q4G061	Eukaryotic translation initiation factor 3 subunit B	Eif3b	6	6	5	sp|Q4G061|EIF3B_RAT Eukaryotic translation initiation factor 3 subunit B OS=Rattus norvegicus OX=10116 GN=Eif3b PE=1 SV=1
280900	204780	201280	85500	71294	63156	131650	96127	82201	0	0	0	Q9QYF3	Unconventional myosin-Va	Myo5a	18;1	18;1	18;1	sp|Q9QYF3|MYO5A_RAT Unconventional myosin-Va OS=Rattus norvegicus OX=10116 GN=Myo5a PE=1 SV=1
4325100	3730700	3199300	675410	616340	560670	949810	737860	922860	15551	21655	22626	P34058	Heat shock protein HSP 90-beta	Hsp90ab1	26	26	16	sp|P34058|HS90B_RAT Heat shock protein HSP 90-beta OS=Rattus norvegicus OX=10116 GN=Hsp90ab1 PE=1 SV=4
0	32720	0	10403	9026.2	0	9299.7	9898.4	8122.3	0	0	0	P29315	Ribonuclease inhibitor	Rnh1	1	1	1	sp|P29315|RINI_RAT Ribonuclease inhibitor OS=Rattus norvegicus OX=10116 GN=Rnh1 PE=1 SV=2
131820	104090	53597	39478	27900	18430	42245	43498	34816	0	0	0	P52020	Squalene monooxygenase	Sqle	3	3	3	sp|P52020|ERG1_RAT Squalene monooxygenase OS=Rattus norvegicus OX=10116 GN=Sqle PE=2 SV=1
1290200	1069400	984200	382680	191410	204760	465780	260280	367570	0	9993.1	0	P0C0S7	Histone H2A.Z	H2afz	5	3	3	sp|P0C0S7|H2AZ_RAT Histone H2A.Z OS=Rattus norvegicus OX=10116 GN=H2afz PE=1 SV=2
24936000	13398000	12427000	3061700	2830200	2451800	3288900	2957300	5452100	10293	13403	12000	Q63610	Tropomyosin alpha-3 chain	Tpm3	24	15	14	sp|Q63610|TPM3_RAT Tropomyosin alpha-3 chain OS=Rattus norvegicus OX=10116 GN=Tpm3 PE=1 SV=2
524190	622260	416700	81521	78944	53837	118830	90625	90991	0	0	0	O35763	Moesin	Msn	16	9	9	sp|O35763|MOES_RAT Moesin OS=Rattus norvegicus OX=10116 GN=Msn PE=1 SV=3
2544800	2406200	2112000	475830	383870	305080	789040	185950	652900	0	0	0	P41350	Caveolin-1	Cav1	4	4	4	sp|P41350|CAV1_RAT Caveolin-1 OS=Rattus norvegicus OX=10116 GN=Cav1 PE=1 SV=3
10614000	8888000	8074900	2019900	1998400	1753600	3000500	2366900	2690000	0	0	0	A1A5P0	Cdc42 effector protein 1	Cdc42ep1	15	15	15	sp|A1A5P0|BORG5_RAT Cdc42 effector protein 1 OS=Rattus norvegicus OX=10116 GN=Cdc42ep1 PE=1 SV=1
142860	119360	106450	14995	22647	13857	31394	21729	18514	0	0	0	P85972	Vinculin	Vcl	6	6	6	sp|P85972|VINC_RAT Vinculin OS=Rattus norvegicus OX=10116 GN=Vcl PE=1 SV=1
544920	472620	491160	110820	99385	84172	109250	145500	154290	0	0	0	Q5U2Y1	General transcription factor II-I	Gtf2i	9	9	9	sp|Q5U2Y1|GTF2I_RAT General transcription factor II-I OS=Rattus norvegicus OX=10116 GN=Gtf2i PE=1 SV=2
187320	92649	220210	17035	44129	21313	34848	5209.8	74376	0	0	0	Q63598	Plastin-3	Pls3	5	5	5	sp|Q63598|PLST_RAT Plastin-3 OS=Rattus norvegicus OX=10116 GN=Pls3 PE=1 SV=2
86129	67476	71278	27660	21739	21036	37970	30380	29330	0	0	0	F1M0Z1		Trio	7	7	7	sp|F1M0Z1|TRIO_RAT Triple functional domain protein OS=Rattus norvegicus OX=10116 GN=Trio PE=1 SV=4
274770	230920	232210	16736	37127	17864	42860	19380	37174	0	0	0	Q5XIP9	Transmembrane protein 43	Tmem43	5	5	5	sp|Q5XIP9|TMM43_RAT Transmembrane protein 43 OS=Rattus norvegicus OX=10116 GN=Tmem43 PE=2 SV=1
739630	754070	704250	227870	167620	155290	293230	241600	227780	0	1026.4	0	Q9QZA2	Programmed cell death 6-interacting protein	Pdcd6ip	22	22	22	sp|Q9QZA2|PDC6I_RAT Programmed cell death 6-interacting protein OS=Rattus norvegicus OX=10116 GN=Pdcd6ip PE=1 SV=2
3030200	2840400	2571900	951220	819290	727280	1372600	1003900	1081900	0	0	0	Q64232	Very-long-chain enoyl-CoA reductase	Tecr	11	11	11	sp|Q64232|TECR_RAT Very-long-chain enoyl-CoA reductase OS=Rattus norvegicus OX=10116 GN=Tecr PE=1 SV=1
1652300	1514400	1439700	465230	367000	265210	603760	450570	463920	0	0	0	Q6PEC4	S-phase kinase-associated protein 1	Skp1	7	7	7	sp|Q6PEC4|SKP1_RAT S-phase kinase-associated protein 1 OS=Rattus norvegicus OX=10116 GN=Skp1 PE=1 SV=3
155870	116320	106730	23761	10212	0	24681	11628	10690	0	0	0	Q642B6	THAP domain-containing protein 4	Thap4	3	3	3	sp|Q642B6|THAP4_RAT THAP domain-containing protein 4 OS=Rattus norvegicus OX=10116 GN=Thap4 PE=2 SV=1
1737200	1426600	1588600	588730	596450	544510	863500	651770	876030	0	0	0	Q4KM74	Vesicle-trafficking protein SEC22b	Sec22b	12	12	12	sp|Q4KM74|SC22B_RAT Vesicle-trafficking protein SEC22b OS=Rattus norvegicus OX=10116 GN=Sec22b PE=1 SV=3
54254000	45515000	39534000	16309000	15316000	12675000	22773000	18631000	19817000	11058	9092.4	3722.2	P62425	60S ribosomal protein L7a	Rpl7a	16	16	16	sp|P62425|RL7A_RAT 60S ribosomal protein L7a OS=Rattus norvegicus OX=10116 GN=Rpl7a PE=1 SV=2
76460	58404	53755	31288	19966	13376	28855	30191	29738	0	0	0	Q6GMN2	Brain-specific angiogenesis inhibitor 1-associated protein 2	Baiap2	2	2	2	sp|Q6GMN2|BAIP2_RAT Brain-specific angiogenesis inhibitor 1-associated protein 2 OS=Rattus norvegicus OX=10116 GN=Baiap2 PE=1 SV=1
30583	53423	62076	36983	31059	28190	43181	44632	44044	0	0	0	Q6P747	Heterochromatin protein 1-binding protein 3	Hp1bp3	2	2	2	sp|Q6P747|HP1B3_RAT Heterochromatin protein 1-binding protein 3 OS=Rattus norvegicus OX=10116 GN=Hp1bp3 PE=1 SV=1
743420	482580	466630	127750	132970	91362	187030	139340	156010	0	0	0	Q9Z0V5	Peroxiredoxin-4	Prdx4	3	2	2	sp|Q9Z0V5|PRDX4_RAT Peroxiredoxin-4 OS=Rattus norvegicus OX=10116 GN=Prdx4 PE=2 SV=1
20528000	17057000	13817000	5788100	5304700	4753800	7947300	6679500	7061700	7647.8	7234.2	3174.8	P62755	40S ribosomal protein S6	Rps6	11	11	11	sp|P62755|RS6_RAT 40S ribosomal protein S6 OS=Rattus norvegicus OX=10116 GN=Rps6 PE=1 SV=1
572740	388500	449730	158870	159390	145970	260220	206050	168710	0	0	1098.6	P67779	Prohibitin	Phb	9	9	9	sp|P67779|PHB_RAT Prohibitin OS=Rattus norvegicus OX=10116 GN=Phb PE=1 SV=1
75341	126810	46360	39954	44395	32526	73957	42122	43773	4931	6586.9	3988	Q641W4	Replication factor C subunit 2	Rfc2	3	3	3	sp|Q641W4|RFC2_RAT Replication factor C subunit 2 OS=Rattus norvegicus OX=10116 GN=Rfc2 PE=2 SV=1
5912300	5078800	4329200	1768600	1471900	1271600	2363200	1932300	1875500	0	0	0	Q5XI32	F-actin-capping protein subunit beta	Capzb	17	17	17	sp|Q5XI32|CAPZB_RAT F-actin-capping protein subunit beta OS=Rattus norvegicus OX=10116 GN=Capzb PE=1 SV=1
216890	178730	150200	59694	36395	63646	95577	63881	58870	0	0	0	O35796	Complement component 1 Q subcomponent-binding protein, mitochondrial	C1qbp	3	3	3	sp|O35796|C1QBP_RAT Complement component 1 Q subcomponent-binding protein, mitochondrial OS=Rattus norvegicus OX=10116 GN=C1qbp PE=1 SV=2
2317500	879750	1629100	482260	388790	411570	611680	532260	607210	37165	38743	0	P11232	Thioredoxin	Txn	4	4	4	sp|P11232|THIO_RAT Thioredoxin OS=Rattus norvegicus OX=10116 GN=Txn PE=1 SV=2
0	0	387200	147810	0	0	0	0	201650	0	0	0	Q62896	BET1 homolog	Bet1	1	1	1	sp|Q62896|BET1_RAT BET1 homolog OS=Rattus norvegicus OX=10116 GN=Bet1 PE=1 SV=1
84631	63073	41088	18487	15958	14288	24050	20417	21845	0	0	0	D3Z8E6	Calmodulin-regulated spectrin-associated protein 1	Camsap1	3	3	3	sp|D3Z8E6|CAMP1_RAT Calmodulin-regulated spectrin-associated protein 1 OS=Rattus norvegicus OX=10116 GN=Camsap1 PE=1 SV=2
1612600	1432200	1263800	360620	375630	322940	597970	473930	363240	0	0	0	P13852	Major prion protein	Prnp	5	5	5	sp|P13852|PRIO_RAT Major prion protein OS=Rattus norvegicus OX=10116 GN=Prnp PE=1 SV=2
1347800	1302800	1004600	324040	241210	207080	418600	342270	284600	0	0	4351.8	P63102	14-3-3 protein zeta/delta	Ywhaz	8	6	6	sp|P63102|1433Z_RAT 14-3-3 protein zeta/delta OS=Rattus norvegicus OX=10116 GN=Ywhaz PE=1 SV=1
142850	124620	113650	47348	30928	53657	49081	61272	68209	0	0	0	B2GUV7	Eukaryotic translation initiation factor 5B	Eif5b	8	8	8	sp|B2GUV7|IF2P_RAT Eukaryotic translation initiation factor 5B OS=Rattus norvegicus OX=10116 GN=Eif5b PE=1 SV=1
12466000	10452000	9570800	5979700	4863900	4387700	7710600	6386600	6516500	1041300	1028600	1072900	P31000	Vimentin	Vim	47;4;3;2;1	45;4;3;2;1	42;1;2;0;0	sp|P31000|VIME_RAT Vimentin OS=Rattus norvegicus OX=10116 GN=Vim PE=1 SV=2
2729300	2153000	2212000	755000	537340	507400	772160	720390	935700	0	0	0	Q09167	Serine/arginine-rich splicing factor 5	Srsf5	6	5	5	sp|Q09167|SRSF5_RAT Serine/arginine-rich splicing factor 5 OS=Rattus norvegicus OX=10116 GN=Srsf5 PE=1 SV=1
938350	792510	710950	191140	228640	258870	291690	357920	265030	0	0	0	Q5FVC2	Rho guanine nucleotide exchange factor 2	Arhgef2	24	24	24	sp|Q5FVC2|ARHG2_RAT Rho guanine nucleotide exchange factor 2 OS=Rattus norvegicus OX=10116 GN=Arhgef2 PE=1 SV=1
2697000	2736100	2335500	867730	821010	613560	1187100	869790	1042900	4390.5	4231.7	9527.3	Q68FR9	Elongation factor 1-delta	Eef1d	11	11	11	sp|Q68FR9|EF1D_RAT Elongation factor 1-delta OS=Rattus norvegicus OX=10116 GN=Eef1d PE=1 SV=2
35082	134970	112350	54341	8381.6	39399	0	72391	65082	0	0	0	Q9R0T3	DnaJ homolog subfamily C member 3	Dnajc3	3	3	3	sp|Q9R0T3|DNJC3_RAT DnaJ homolog subfamily C member 3 OS=Rattus norvegicus OX=10116 GN=Dnajc3 PE=1 SV=3
21390000	18826000	15707000	9261200	7612300	7316500	12360000	9983400	10194000	0	9958.3	10632	P83883	60S ribosomal protein L36a	Rpl36a	6	6	6	sp|P83883|RL36A_RAT 60S ribosomal protein L36a OS=Rattus norvegicus OX=10116 GN=Rpl36a PE=1 SV=2
1218900	998330	898380	613630	375880	405220	675760	548600	636230	0	0	0	G3V9A7	Mitochondrial fission regulator 1	Mtfr1	2	2	2	sp|G3V9A7|MTFR1_RAT Mitochondrial fission regulator 1 OS=Rattus norvegicus OX=10116 GN=Mtfr1 PE=2 SV=1
1147100	1330800	1174800	493050	368110	170000	543200	546740	285600	9655.2	0	11647	Q920R3	Fatty acid desaturase 1	Fads1	8	8	8	sp|Q920R3|FADS1_RAT Fatty acid desaturase 1 OS=Rattus norvegicus OX=10116 GN=Fads1 PE=2 SV=1
536430	506180	439810	53095	45370	37081	50532	51802	78353	1557.4	0	0	P82995	Heat shock protein HSP 90-alpha	Hsp90aa1	17	8	8	sp|P82995|HS90A_RAT Heat shock protein HSP 90-alpha OS=Rattus norvegicus OX=10116 GN=Hsp90aa1 PE=1 SV=3
378710	357490	296710	81460	41605	73017	99441	69122	92542	0	0	0	Q5D1Z3	Nucleolar protein 12	Nol12	2	2	2	sp|Q5D1Z3|NOL12_RAT Nucleolar protein 12 OS=Rattus norvegicus OX=10116 GN=Nol12 PE=2 SV=1
1340500	1193200	942390	111700	62325	76162	115280	101160	116040	0	0	0	P18418	Calreticulin	Calr	12	12	12	sp|P18418|CALR_RAT Calreticulin OS=Rattus norvegicus OX=10116 GN=Calr PE=1 SV=1
33325000	28825000	23510000	9893700	8417900	7755000	13481000	11014000	10123000	2539.4	2687.1	3161.2	P21533	60S ribosomal protein L6	Rpl6	19	19	19	sp|P21533|RL6_RAT 60S ribosomal protein L6 OS=Rattus norvegicus OX=10116 GN=Rpl6 PE=1 SV=5
32673000	25489000	22836000	9793100	8285500	7477700	12334000	10713000	10875000	6663.3	9165.6	7670.4	P61314	60S ribosomal protein L15	Rpl15	15	15	15	sp|P61314|RL15_RAT 60S ribosomal protein L15 OS=Rattus norvegicus OX=10116 GN=Rpl15 PE=1 SV=2
641680	512260	467450	191660	165380	150230	228850	208210	235590	0	0	0	Q91ZW1	Transcription factor A, mitochondrial	Tfam	5	5	5	sp|Q91ZW1|TFAM_RAT Transcription factor A, mitochondrial OS=Rattus norvegicus OX=10116 GN=Tfam PE=2 SV=1
190720000	148850000	144140000	74189000	61273000	59300000	96711000	82586000	78804000	126560	38856	0	P19944	60S acidic ribosomal protein P1	Rplp1	6	6	6	sp|P19944|RLA1_RAT 60S acidic ribosomal protein P1 OS=Rattus norvegicus OX=10116 GN=Rplp1 PE=3 SV=1
146410	150840	118100	19781	23253	12018	35770	23592	13357	0	0	0	Q7TS56	Carbonyl reductase family member 4	Cbr4	2	2	2	sp|Q7TS56|CBR4_RAT Carbonyl reductase family member 4 OS=Rattus norvegicus OX=10116 GN=Cbr4 PE=2 SV=1
19854000	17908000	15357000	7440600	5511400	5241100	9208800	6971700	7850200	166350	183390	242740	Q00715;Q00729	Histone H2B type 1;Histone H2B type 1-A	Hist1h2ba	6;3	6;3	6;3	sp|Q00715|H2B1_RAT Histone H2B type 1 OS=Rattus norvegicus OX=10116 PE=1 SV=2;sp|Q00729|H2B1A_RAT Histone H2B type 1-A OS=Rattus norvegicus OX=10116 GN=Hist1h2ba PE=1 SV=2
10023000	12423000	10605000	3638800	3199500	2557300	3743200	4126400	4499000	198250	183250	202730	P62853	40S ribosomal protein S25	Rps25	6	6	6	sp|P62853|RS25_RAT 40S ribosomal protein S25 OS=Rattus norvegicus OX=10116 GN=Rps25 PE=2 SV=1
637080	423660	386140	99624	50777	62032	93520	75314	110500	0	0	0	Q06486	Casein kinase I isoform delta	Csnk1d	7	7	7	sp|Q06486|KC1D_RAT Casein kinase I isoform delta OS=Rattus norvegicus OX=10116 GN=Csnk1d PE=1 SV=2
44785000	37002000	32987000	15181000	14443000	11206000	20868000	16978000	15695000	10879	10512	23373	P61354	60S ribosomal protein L27	Rpl27	7	7	7	sp|P61354|RL27_RAT 60S ribosomal protein L27 OS=Rattus norvegicus OX=10116 GN=Rpl27 PE=2 SV=2
960840	872240	878630	241580	229570	166900	319660	234770	279230	0	0	0	P61983	14-3-3 protein gamma;14-3-3 protein gamma, N-terminally processed	Ywhag	8;3	5;0	5;0	sp|P61983|1433G_RAT 14-3-3 protein gamma OS=Rattus norvegicus OX=10116 GN=Ywhag PE=1 SV=2
6326400	5616200	4591900	1549800	1277100	1019500	1737300	1740400	1539800	2863.2	14150	4475.3	P45592	Cofilin-1	Cfl1	9	9	9	sp|P45592|COF1_RAT Cofilin-1 OS=Rattus norvegicus OX=10116 GN=Cfl1 PE=1 SV=3
108580	97737	78891	22198	21608	17971	28224	27027	25284	0	0	0	Q9WV87	NADPH oxidase 1	Nox1	1	1	1	sp|Q9WV87|NOX1_RAT NADPH oxidase 1 OS=Rattus norvegicus OX=10116 GN=Nox1 PE=2 SV=1
88902	146800	182460	66773	73053	62929	110040	79449	74568	0	0	0	P41738	Aryl hydrocarbon receptor	Ahr	3	3	3	sp|P41738|AHR_RAT Aryl hydrocarbon receptor OS=Rattus norvegicus OX=10116 GN=Ahr PE=1 SV=2
139920	104910	117100	52011	42259	47127	66949	66299	50864	0	0	0	A2RUW1	Toll-interacting protein	Tollip	1	1	1	sp|A2RUW1|TOLIP_RAT Toll-interacting protein OS=Rattus norvegicus OX=10116 GN=Tollip PE=1 SV=1
242890	166840	194450	64710	39155	49048	84253	45495	69293	0	0	0	P06685	Sodium/potassium-transporting ATPase subunit alpha-1	Atp1a1	7;3;3;1	7;3;3;1	7;3;3;1	sp|P06685|AT1A1_RAT Sodium/potassium-transporting ATPase subunit alpha-1 OS=Rattus norvegicus OX=10116 GN=Atp1a1 PE=1 SV=1
20346000	16033000	14619000	10385000	8595900	7618400	12882000	10707000	10979000	5462.5	0	4929	Q9R1T1	Barrier-to-autointegration factor;Barrier-to-autointegration factor, N-terminally processed	Banf1	13	13	13	sp|Q9R1T1|BAF_RAT Barrier-to-autointegration factor OS=Rattus norvegicus OX=10116 GN=Banf1 PE=1 SV=1
0	0	126070	74777	75230	61149	76852	85560	111720	0	0	0	Q68FU5	Uncharacterized protein C9orf85 homolog		2	2	2	sp|Q68FU5|CI085_RAT Uncharacterized protein C9orf85 homolog OS=Rattus norvegicus OX=10116 PE=1 SV=1
258730	286170	279090	44938	33819	30389	114520	26778	0	0	0	0	P69736	Endothelial differentiation-related factor 1	Edf1	3	3	3	sp|P69736|EDF1_RAT Endothelial differentiation-related factor 1 OS=Rattus norvegicus OX=10116 GN=Edf1 PE=1 SV=1
2322500	1666200	1560300	709690	584900	490980	852700	744040	712630	0	0	0	Q08013	Translocon-associated protein subunit gamma	Ssr3	1	1	1	sp|Q08013|SSRG_RAT Translocon-associated protein subunit gamma OS=Rattus norvegicus OX=10116 GN=Ssr3 PE=1 SV=2
2073300	1587800	1527700	529340	390580	395390	616040	564820	519890	4067.4	0	0	Q6QD51	Coiled-coil domain-containing protein 80	Ccdc80	25	25	25	sp|Q6QD51|CCD80_RAT Coiled-coil domain-containing protein 80 OS=Rattus norvegicus OX=10116 GN=Ccdc80 PE=1 SV=1
127830	106420	45402	35874	0	32944	36845	21582	30423	0	0	0	Q62871	Cytoplasmic dynein 1 intermediate chain 2	Dync1i2	2	2	2	sp|Q62871|DC1I2_RAT Cytoplasmic dynein 1 intermediate chain 2 OS=Rattus norvegicus OX=10116 GN=Dync1i2 PE=1 SV=1
150750	98615	104300	16853	6499.7	5475	8220.4	10628	18359	0	0	0	Q9Z1E1	Flotillin-1	Flot1	3	3	3	sp|Q9Z1E1|FLOT1_RAT Flotillin-1 OS=Rattus norvegicus OX=10116 GN=Flot1 PE=2 SV=2
121740	64593	97716	37056	29247	28664	50674	46490	25199	0	0	0	Q9QZ86	Nucleolar protein 58	Nop58	2	2	2	sp|Q9QZ86|NOP58_RAT Nucleolar protein 58 OS=Rattus norvegicus OX=10116 GN=Nop58 PE=1 SV=1
1782100	1367800	1341900	542020	430390	409230	689810	547060	537490	0	0	0	P38656	Lupus La protein homolog	Ssb	12	12	12	sp|P38656|LA_RAT Lupus La protein homolog OS=Rattus norvegicus OX=10116 GN=Ssb PE=1 SV=1
22601000	20370000	18264000	5641400	4846100	4155200	7454000	5385900	5898200	56749	80623	34937	P62275	40S ribosomal protein S29	Rps29	4	4	4	sp|P62275|RS29_RAT 40S ribosomal protein S29 OS=Rattus norvegicus OX=10116 GN=Rps29 PE=1 SV=2
528160	400510	295600	108520	82311	88340	123630	136840	96090	0	0	0	B2RYG1	Protein FAM32A	Fam32a	1	1	1	sp|B2RYG1|FA32A_RAT Protein FAM32A OS=Rattus norvegicus OX=10116 GN=Fam32a PE=3 SV=1
12804000	10254000	8489700	3681400	3290600	2523700	4665800	3710100	3742500	13368	10254	0	P62856	40S ribosomal protein S26	Rps26	3	3	3	sp|P62856|RS26_RAT 40S ribosomal protein S26 OS=Rattus norvegicus OX=10116 GN=Rps26 PE=3 SV=3
240420	231980	200120	54975	59033	99143	149300	69009	53611	0	0	0	P19139	Casein kinase II subunit alpha	Csnk2a1	6	6	6	sp|P19139|CSK21_RAT Casein kinase II subunit alpha OS=Rattus norvegicus OX=10116 GN=Csnk2a1 PE=1 SV=2
533030	382520	318420	84940	67103	59848	100980	68278	100770	0	0	0	Q5XFX0	Transgelin-2	Tagln2	2	2	2	sp|Q5XFX0|TAGL2_RAT Transgelin-2 OS=Rattus norvegicus OX=10116 GN=Tagln2 PE=1 SV=1
689770	520060	904610	211180	154750	151230	149570	112940	396090	0	0	0	P62898	Cytochrome c, somatic	Cycs	5	3	3	sp|P62898|CYC_RAT Cytochrome c, somatic OS=Rattus norvegicus OX=10116 GN=Cycs PE=1 SV=2
4133700	3136300	3415100	684030	581510	512020	757020	766950	736360	0	0	0	Q99372	Elastin	Eln	8	8	8	sp|Q99372|ELN_RAT Elastin OS=Rattus norvegicus OX=10116 GN=Eln PE=1 SV=2
29614000	25871000	23690000	5298200	4281300	3895700	6101400	5576700	5373600	2235.5	868.4	987.55	Q5M7W5	Microtubule-associated protein 4	Map4	40	40	40	sp|Q5M7W5|MAP4_RAT Microtubule-associated protein 4 OS=Rattus norvegicus OX=10116 GN=Map4 PE=1 SV=1
34064000	28018000	24739000	12493000	10102000	8981800	15273000	12790000	11726000	40672	42112	32461	P41123	60S ribosomal protein L13	Rpl13	9	9	9	sp|P41123|RL13_RAT 60S ribosomal protein L13 OS=Rattus norvegicus OX=10116 GN=Rpl13 PE=1 SV=2
235790	157170	105920	58019	61564	58351	83022	63052	77961	0	0	0	Q66H50	Fatty acyl-CoA reductase 1	Far1	3	3	3	sp|Q66H50|FACR1_RAT Fatty acyl-CoA reductase 1 OS=Rattus norvegicus OX=10116 GN=Far1 PE=2 SV=1
841190	661550	817820	266510	336410	197930	359300	295320	351610	0	0	0	Q3KRE0	ATPase family AAA domain-containing protein 3	Atad3	15	15	15	sp|Q3KRE0|ATAD3_RAT ATPase family AAA domain-containing protein 3 OS=Rattus norvegicus OX=10116 GN=Atad3 PE=1 SV=1
83463000	68997000	63648000	20268000	17890000	15407000	25094000	20347000	21622000	62840	65281	63457	Q07936	Annexin A2	Anxa2	30	30	30	sp|Q07936|ANXA2_RAT Annexin A2 OS=Rattus norvegicus OX=10116 GN=Anxa2 PE=1 SV=2
227990	228480	178180	61664	59740	44017	81310	74285	51490	0	0	0	Q5M7V8	Thyroid hormone receptor-associated protein 3	Thrap3	8	8	8	sp|Q5M7V8|TR150_RAT Thyroid hormone receptor-associated protein 3 OS=Rattus norvegicus OX=10116 GN=Thrap3 PE=1 SV=1
12175000	9423000	9182400	3632800	2949400	2527000	4170600	3627600	3603800	305640	265580	293500	P62271	40S ribosomal protein S18	Rps18	12	12	12	sp|P62271|RS18_RAT 40S ribosomal protein S18 OS=Rattus norvegicus OX=10116 GN=Rps18 PE=1 SV=3
46707	54276	43806	16017	20247	14405	21471	21224	20665	0	0	0	Q9ESZ0	DNA repair protein XRCC1	Xrcc1	1	1	1	sp|Q9ESZ0|XRCC1_RAT DNA repair protein XRCC1 OS=Rattus norvegicus OX=10116 GN=Xrcc1 PE=1 SV=2
10523000	7755100	6577300	4635000	3678500	3391000	5734000	3446500	5433100	0	0	0	P39032	60S ribosomal protein L36	Rpl36	5	5	5	sp|P39032|RL36_RAT 60S ribosomal protein L36 OS=Rattus norvegicus OX=10116 GN=Rpl36 PE=1 SV=2
60670	59983	57590	23840	25517	19680	32284	18681	35121	0	0	0	Q62824	Exocyst complex component 4	Exoc4	5	5	5	sp|Q62824|EXOC4_RAT Exocyst complex component 4 OS=Rattus norvegicus OX=10116 GN=Exoc4 PE=1 SV=1
90372	33419	98311	11451	24038	14060	20796	13896	26830	0	0	0	Q5XIG5	G kinase-anchoring protein 1	Gkap1	2	2	2	sp|Q5XIG5|GKAP1_RAT G kinase-anchoring protein 1 OS=Rattus norvegicus OX=10116 GN=Gkap1 PE=1 SV=1
4011000	3503200	3253600	815830	653610	663280	854530	936220	856840	0	0	0	Q6VBQ5	Myeloid-associated differentiation marker	Myadm	5	5	5	sp|Q6VBQ5|MYADM_RAT Myeloid-associated differentiation marker OS=Rattus norvegicus OX=10116 GN=Myadm PE=1 SV=1
367860	323810	397780	129260	111380	75160	148140	109580	133590	0	0	0	Q8VHU4	Elongator complex protein 1	Ikbkap	15	15	15	sp|Q8VHU4|ELP1_RAT Elongator complex protein 1 OS=Rattus norvegicus OX=10116 GN=Elp1 PE=2 SV=1
136860	55312	219200	79559	35140	72792	61757	119920	47530	0	0	0	Q6IRE4	Tumor susceptibility gene 101 protein	Tsg101	5	5	5	sp|Q6IRE4|TS101_RAT Tumor susceptibility gene 101 protein OS=Rattus norvegicus OX=10116 GN=Tsg101 PE=1 SV=1
0	9744.8	10607	3213.7	1033.2	2622.3	0	3919	4460.3	0	0	0	O88658	Kinesin-like protein KIF1B	Kif1b	3;1	3;1	3;1	sp|O88658|KIF1B_RAT Kinesin-like protein KIF1B OS=Rattus norvegicus OX=10116 GN=Kif1b PE=1 SV=2
251790	245680	219450	46872	41767	31704	43822	50239	52533	0	0	0	Q5XI28	Ribonucleoprotein PTB-binding 1	Raver1	4	4	4	sp|Q5XI28|RAVR1_RAT Ribonucleoprotein PTB-binding 1 OS=Rattus norvegicus OX=10116 GN=Raver1 PE=1 SV=1
16178000	12815000	12922000	5653900	5011600	4087000	6554500	5725600	5679200	2175.2	4414.9	0	Q5RJR8	Leucine-rich repeat-containing protein 59	Lrrc59	14	14	14	sp|Q5RJR8|LRC59_RAT Leucine-rich repeat-containing protein 59 OS=Rattus norvegicus OX=10116 GN=Lrrc59 PE=1 SV=1
883670	706490	664600	242610	181540	178510	242430	209830	277210	68479	64864	63030	P02625	Parvalbumin alpha	Pvalb	3	3	3	sp|P02625|PRVA_RAT Parvalbumin alpha OS=Rattus norvegicus OX=10116 GN=Pvalb PE=1 SV=2
16602000	9805800	11806000	3343700	2832400	2555600	5159600	2324500	3067100	0	0	0	P05964	Protein S100-A6	S100a6	5	5	5	sp|P05964|S10A6_RAT Protein S100-A6 OS=Rattus norvegicus OX=10116 GN=S100a6 PE=1 SV=3
2874200	2428000	2390900	899840	752790	596190	1114000	814220	787490	0	0	0	E9PU28	Inosine-5-monophosphate dehydrogenase 2	Impdh2	19	19	18	sp|E9PU28|IMDH2_RAT Inosine-5-monophosphate dehydrogenase 2 OS=Rattus norvegicus OX=10116 GN=Impdh2 PE=1 SV=1
1086200	1020800	860930	471290	370780	343250	519360	472390	438700	0	0	0	P08050	Gap junction alpha-1 protein	Gja1	8	8	8	sp|P08050|CXA1_RAT Gap junction alpha-1 protein OS=Rattus norvegicus OX=10116 GN=Gja1 PE=1 SV=2
0	107680	0	39307	57293	35908	60963	56147	42508	0	0	0	Q8K1P9	Fatty acid desaturase 3	Fads3	1	1	1	sp|Q8K1P9|FADS3_RAT Fatty acid desaturase 3 OS=Rattus norvegicus OX=10116 GN=Fads3 PE=2 SV=1
144670	102350	89200	41456	26016	30827	43600	32274	42534	0	0	0	O88764	Death-associated protein kinase 3	Dapk3	2	2	2	sp|O88764|DAPK3_RAT Death-associated protein kinase 3 OS=Rattus norvegicus OX=10116 GN=Dapk3 PE=1 SV=1
182490	146830	35952	0	14977	13044	12352	9644.8	11610	0	0	0	P30009	Myristoylated alanine-rich C-kinase substrate	Marcks	2	2	2	sp|P30009|MARCS_RAT Myristoylated alanine-rich C-kinase substrate OS=Rattus norvegicus OX=10116 GN=Marcks PE=1 SV=2
1034900	845110	696600	357290	302300	320150	416000	358780	400180	0	0	0	Q5EAJ6	Inhibitor of nuclear factor kappa-B kinase-interacting protein	Ikbip	11	11	11	sp|Q5EAJ6|IKIP_RAT Inhibitor of nuclear factor kappa-B kinase-interacting protein OS=Rattus norvegicus OX=10116 GN=Ikbip PE=2 SV=1
110080	262430	71495	40841	39607	60149	60051	68393	39238	0	0	0	P61107	Ras-related protein Rab-14	Rab14	2	2	2	sp|P61107|RAB14_RAT Ras-related protein Rab-14 OS=Rattus norvegicus OX=10116 GN=Rab14 PE=1 SV=3
1537400	1379000	1205000	170990	153840	135000	216240	175430	156350	12315	15167	13354	P11980	Pyruvate kinase PKM	Pkm	14	14	13	sp|P11980|KPYM_RAT Pyruvate kinase PKM OS=Rattus norvegicus OX=10116 GN=Pkm PE=1 SV=3
34931	32204	50975	17347	7880	9781.3	14208	11463	15952	0	0	0	P63004	Platelet-activating factor acetylhydrolase IB subunit alpha	Pafah1b1	1	1	1	sp|P63004|LIS1_RAT Platelet-activating factor acetylhydrolase IB subunit alpha OS=Rattus norvegicus OX=10116 GN=Pafah1b1 PE=1 SV=2
1362200	802720	904080	330480	235190	228420	316140	332400	295330	0	0	0	Q505J8	Phenylalanine--tRNA ligase alpha subunit	Farsa	16	16	16	sp|Q505J8|SYFA_RAT Phenylalanine--tRNA ligase alpha subunit OS=Rattus norvegicus OX=10116 GN=Farsa PE=1 SV=1
5376700	4140000	3310700	1173900	1069000	803770	1397500	1178200	1039100	0	0	0	P63159	High mobility group protein B1	Hmgb1	10	10	9	sp|P63159|HMGB1_RAT High mobility group protein B1 OS=Rattus norvegicus OX=10116 GN=Hmgb1 PE=1 SV=2
35704	25492	21520	9213.7	8533.8	6934.1	15578	13639	0	0	0	0	P20695	Interferon-related developmental regulator 1	Ifrd1	1	1	1	sp|P20695|IFRD1_RAT Interferon-related developmental regulator 1 OS=Rattus norvegicus OX=10116 GN=Ifrd1 PE=2 SV=1
218880	250610	83533	74237	63158	58241	48139	92996	89303	0	0	0	Q9QZM5	Abl interactor 1	Abi1	2	2	2	sp|Q9QZM5|ABI1_RAT Abl interactor 1 OS=Rattus norvegicus OX=10116 GN=Abi1 PE=1 SV=3
56105	51010	46797	21710	23116	14480	22640	17555	29560	0	0	0	Q3B7T9	Rab11 family-interacting protein 1	Rab11fip1	2	2	2	sp|Q3B7T9|RFIP1_RAT Rab11 family-interacting protein 1 OS=Rattus norvegicus OX=10116 GN=Rab11fip1 PE=1 SV=1
1684900	1441700	1729100	477070	438770	352450	551900	534800	399770	89025	88654	94445	P05065	Fructose-bisphosphate aldolase A	Aldoa	19;3	19;3	19;3	sp|P05065|ALDOA_RAT Fructose-bisphosphate aldolase A OS=Rattus norvegicus OX=10116 GN=Aldoa PE=1 SV=2
294870	238010	268990	160000	120030	141040	198170	122250	171710	0	0	0	Q5U2R4	Mitochondrial ribonuclease P protein 1	Trmt10c	7	7	7	sp|Q5U2R4|TM10C_RAT tRNA methyltransferase 10 homolog C OS=Rattus norvegicus OX=10116 GN=Trmt10c PE=2 SV=1
132960	180000	115870	74700	70233	51175	98342	70232	60589	0	0	0	O88496	Vitamin K-dependent gamma-carboxylase	Ggcx	5	5	5	sp|O88496|VKGC_RAT Vitamin K-dependent gamma-carboxylase OS=Rattus norvegicus OX=10116 GN=Ggcx PE=1 SV=1
365000	362880	259410	151120	101990	103570	147270	94154	174630	0	0	0	B5DEN9	Vacuolar protein sorting-associated protein 28 homolog	Vps28	4	4	4	sp|B5DEN9|VPS28_RAT Vacuolar protein sorting-associated protein 28 homolog OS=Rattus norvegicus OX=10116 GN=Vps28 PE=2 SV=1
927360	667410	551000	140900	175880	132310	212030	159470	152310	0	0	0	Q9JK11	Reticulon-4	Rtn4	9	9	9	sp|Q9JK11|RTN4_RAT Reticulon-4 OS=Rattus norvegicus OX=10116 GN=Rtn4 PE=1 SV=1
39942000	31617000	26499000	12788000	11060000	8974400	14406000	11796000	12072000	15735	12256	0	P17078	60S ribosomal protein L35	Rpl35	6	6	5	sp|P17078|RL35_RAT 60S ribosomal protein L35 OS=Rattus norvegicus OX=10116 GN=Rpl35 PE=1 SV=3
554670	224790	301110	141310	55745	104410	109670	102820	138010	0	0	0	F1LNI5	Protein phosphatase 1G	Ppm1g	5	5	5	sp|F1LNI5|PPM1G_RAT Protein phosphatase 1G OS=Rattus norvegicus OX=10116 GN=Ppm1g PE=1 SV=2
445120	325210	325960	126300	60537	64199	123380	98789	67758	0	0	0	Q5XIM9	T-complex protein 1 subunit beta	Cct2	11	11	11	sp|Q5XIM9|TCPB_RAT T-complex protein 1 subunit beta OS=Rattus norvegicus OX=10116 GN=Cct2 PE=1 SV=3
36120000	28583000	25698000	13553000	10406000	9143900	14785000	12527000	10823000	252610	217070	252350	P62752	60S ribosomal protein L23a	Rpl23a	13	13	13	sp|P62752|RL23A_RAT 60S ribosomal protein L23a OS=Rattus norvegicus OX=10116 GN=Rpl23a PE=2 SV=1
70252	87350	63030	11233	11252	8510	14286	14640	6666.1	0	0	0	P52296	Importin subunit beta-1	Kpnb1	3	3	3	sp|P52296|IMB1_RAT Importin subunit beta-1 OS=Rattus norvegicus OX=10116 GN=Kpnb1 PE=1 SV=1
40568	25261	20870	6193.9	0	4506.5	0	12278	0	0	0	0	P52303	AP-1 complex subunit beta-1	Ap1b1	10	1	1	sp|P52303|AP1B1_RAT AP-1 complex subunit beta-1 OS=Rattus norvegicus OX=10116 GN=Ap1b1 PE=1 SV=1
2278400	1317500	1710500	1089600	963350	765820	1179500	934560	1107000	0	0	0	Q5U2Z3	Nucleosome assembly protein 1-like 4	Nap1l4	11	9	9	sp|Q5U2Z3|NP1L4_RAT Nucleosome assembly protein 1-like 4 OS=Rattus norvegicus OX=10116 GN=Nap1l4 PE=1 SV=1
2533400	2030000	1776200	507530	366480	192000	449220	346580	422320	0	0	0	Q05310	Leydig cell tumor 10 kDa protein		3	3	3	sp|Q05310|L10K_RAT Leydig cell tumor 10 kDa protein OS=Rattus norvegicus OX=10116 PE=1 SV=1
21141	18577	44214	16588	14095	20265	21811	18653	17653	0	0	0	Q9ES73	Melanoma-associated antigen D1	Maged1	3	3	3	sp|Q9ES73|MAGD1_RAT Melanoma-associated antigen D1 OS=Rattus norvegicus OX=10116 GN=Maged1 PE=1 SV=3
1037800	920140	597830	319530	261570	270100	358930	312870	299080	0	0	0	Q6TEK4	Vitamin K epoxide reductase complex subunit 1	Vkorc1	1	1	1	sp|Q6TEK4|VKOR1_RAT Vitamin K epoxide reductase complex subunit 1 OS=Rattus norvegicus OX=10116 GN=Vkorc1 PE=1 SV=1
28425000	23106000	18450000	9167900	6609700	5962200	8277000	7454200	9043300	108890	146490	145930	P62804	Histone H4;Osteogenic growth peptide	Hist1h4b	8	8	8	sp|P62804|H4_RAT Histone H4 OS=Rattus norvegicus OX=10116 GN=Hist1h4b PE=1 SV=2
1574800	1196600	1095400	368660	320530	271480	380120	329410	375600	0	2556.8	31082	P04897	Guanine nucleotide-binding protein G(i) subunit alpha-2	Gnai2	12;4;2;1;1	12;4;2;1;1	9;1;0;0;0	sp|P04897|GNAI2_RAT Guanine nucleotide-binding protein G(i) subunit alpha-2 OS=Rattus norvegicus OX=10116 GN=Gnai2 PE=1 SV=3
626420	481500	412520	154990	166540	92801	167590	159290	139730	0	0	0	Q7TPB1	T-complex protein 1 subunit delta	Cct4	12	12	12	sp|Q7TPB1|TCPD_RAT T-complex protein 1 subunit delta OS=Rattus norvegicus OX=10116 GN=Cct4 PE=1 SV=3
0	50148	40498	25320	22488	9601.3	28394	18673	17223	0	0	0	Q4QQW1	Receptor expression-enhancing protein 4	Reep4	1	1	1	sp|Q4QQW1|REEP4_RAT Receptor expression-enhancing protein 4 OS=Rattus norvegicus OX=10116 GN=Reep4 PE=1 SV=1
1313100	1227400	871290	532180	398380	380920	455240	516850	494450	0	0	0	Q4V7C8	Centrosomal protein of 55 kDa	Cep55	15	15	15	sp|Q4V7C8|CEP55_RAT Centrosomal protein of 55 kDa OS=Rattus norvegicus OX=10116 GN=Cep55 PE=1 SV=1
430080	455930	407020	156360	171670	134680	170000	199880	147460	0	0	0	Q9Z1H9	Protein kinase C delta-binding protein	Prkcdbp	2	2	2	sp|Q9Z1H9|CAVN3_RAT Caveolae-associated protein 3 OS=Rattus norvegicus OX=10116 GN=Cavin3 PE=1 SV=1
800360	442920	569210	323030	225750	201750	359840	263480	214910	0	0	0	Q810U0	Coiled-coil domain-containing protein 50	Ccdc50	6	6	6	sp|Q810U0|CCD50_RAT Coiled-coil domain-containing protein 50 OS=Rattus norvegicus OX=10116 GN=Ccdc50 PE=2 SV=1
6437200	6117400	5267400	2033000	1695100	1646100	2279900	1581000	2106400	0	0	0	P62961	Nuclease-sensitive element-binding protein 1	Ybx1	13	13	11	sp|P62961|YBOX1_RAT Nuclease-sensitive element-binding protein 1 OS=Rattus norvegicus OX=10116 GN=Ybx1 PE=2 SV=3
10328000	8268500	7188600	2408700	2003000	1647400	2586000	2053700	2083400	15305	19650	23110	Q71TY3	40S ribosomal protein S27	Rps27	6	1	1	sp|Q71TY3|RS27_RAT 40S ribosomal protein S27 OS=Rattus norvegicus OX=10116 GN=Rps27 PE=1 SV=3
28160000	21157000	18317000	10072000	8897500	7144800	11268000	8705300	8998500	28663	27768	18814	P12749	60S ribosomal protein L26	Rpl26	11;1	11;1	11;1	sp|P12749|RL26_RAT 60S ribosomal protein L26 OS=Rattus norvegicus OX=10116 GN=Rpl26 PE=1 SV=1
6150700	5142600	4851000	1893100	1661300	1408900	2212500	1847900	1439200	0	0	0	Q6PDU1	Serine/arginine-rich splicing factor 2	Srsf2	7	7	7	sp|Q6PDU1|SRSF2_RAT Serine/arginine-rich splicing factor 2 OS=Rattus norvegicus OX=10116 GN=Srsf2 PE=1 SV=3
12791000	10934000	8197200	4868900	3929800	3317500	5595200	3889700	3881800	7946.1	0	0	P25886	60S ribosomal protein L29	Rpl29	4	4	4	sp|P25886|RL29_RAT 60S ribosomal protein L29 OS=Rattus norvegicus OX=10116 GN=Rpl29 PE=1 SV=3
201550	147790	213680	63617	55474	45388	0	88310	93123	0	0	0	O35876	Survival motor neuron protein	Smn1	1	1	1	sp|O35876|SMN_RAT Survival motor neuron protein OS=Rattus norvegicus OX=10116 GN=Smn1 PE=1 SV=1
77301	85596	58175	18467	14362	23076	36745	24911	0	0	0	0	P08753	Guanine nucleotide-binding protein G(k) subunit alpha	Gnai3	5	2	2	sp|P08753|GNAI3_RAT Guanine nucleotide-binding protein G(k) subunit alpha OS=Rattus norvegicus OX=10116 GN=Gnai3 PE=1 SV=3
3225000	3590300	2856900	934180	889740	673390	787290	1077800	887670	0	0	0	G3V7W1		Pdcd6	7	7	7	sp|G3V7W1|PDCD6_RAT Programmed cell death protein 6 OS=Rattus norvegicus OX=10116 GN=Pdcd6 PE=2 SV=1
902760	413870	516460	332520	231130	249650	319220	298350	277790	0	0	0	Q5I0H4	Transmembrane and coiled-coil domains protein 1	Tmco1	3	3	3	sp|Q5I0H4|TMCO1_RAT Calcium load-activated calcium channel OS=Rattus norvegicus OX=10116 GN=Tmco1 PE=2 SV=1
1530500	1236600	948900	119520	40226	82939	45862	108650	109450	0	0	0	P11762	Galectin-1	Lgals1	5	5	5	sp|P11762|LEG1_RAT Galectin-1 OS=Rattus norvegicus OX=10116 GN=Lgals1 PE=1 SV=2
113170	46438	80847	35703	31127	15726	40507	17485	31457	0	3068.4	1616.5	D3ZU57	Bifunctional lysine-specific demethylase and histidyl-hydroxylase NO66	No66	2	2	2	sp|D3ZU57|RIOX1_RAT Ribosomal oxygenase 1 OS=Rattus norvegicus OX=10116 GN=Riox1 PE=1 SV=1
315350	205340	225790	27169	30262	10533	20744	25220	27463	0	0	0	Q6IMY1	Microtubule-associated tumor suppressor 1 homolog	Mtus1	5	5	5	sp|Q6IMY1|MTUS1_RAT Microtubule-associated tumor suppressor 1 homolog OS=Rattus norvegicus OX=10116 GN=Mtus1 PE=1 SV=1
229470	156140	45095	33137	39972	22132	22036	60665	20106	0	0	0	P05712	Ras-related protein Rab-2A	Rab2a	2	2	2	sp|P05712|RAB2A_RAT Ras-related protein Rab-2A OS=Rattus norvegicus OX=10116 GN=Rab2a PE=2 SV=1
497230	487220	381780	115270	90183	76260	88754	101160	113100	0	0	0	Q3LRZ1	CREB-regulated transcription coactivator 2	Crtc2	1	1	1	sp|Q3LRZ1|CRTC2_RAT CREB-regulated transcription coactivator 2 OS=Rattus norvegicus OX=10116 GN=Crtc2 PE=1 SV=1
0	59003	38727	19409	12465	16858	29806	0	22016	0	0	0	Q6IFV1	Keratin, type I cytoskeletal 14	Krt14	24	1	1	sp|Q6IFV1|K1C14_RAT Keratin, type I cytoskeletal 14 OS=Rattus norvegicus OX=10116 GN=Krt14 PE=2 SV=1
56677000	48445000	40854000	20323000	17951000	15612000	21888000	17935000	17476000	394180	570570	566110	A9UMV8;Q4FZT6;P0C170;P0C169;Q64598;Q00728;P02262	Histone H2A.J;Histone H2A type 3;Histone H2A type 1-E;Histone H2A type 1-C;Histone H2A type 1-F;Histone H2A type 4;Histone H2A type 1	H2afj	6;6;6;6;5;5;5	6;6;6;6;5;5;5	2;2;2;2;1;1;1	sp|A9UMV8|H2AJ_RAT Histone H2A.J OS=Rattus norvegicus OX=10116 GN=H2afj PE=2 SV=1;sp|Q4FZT6|H2A3_RAT Histone H2A type 3 OS=Rattus norvegicus OX=10116 PE=2 SV=3;sp|P0C170|H2A1E_RAT Histone H2A type 1-E OS=Rattus norvegicus OX=10116 PE=1 SV=2;sp|P0C169|H2A1C
376870	266930	240240	147070	74438	86721	131230	95618	100770	0	0	0	Q62764	Y-box-binding protein 3	Ybx3	5	3	3	sp|Q62764|YBOX3_RAT Y-box-binding protein 3 OS=Rattus norvegicus OX=10116 GN=Ybx3 PE=1 SV=1
842070	769610	723670	521220	390780	240670	471830	447680	303510	0	22492	0	P08011	Microsomal glutathione S-transferase 1	Mgst1	1	1	1	sp|P08011|MGST1_RAT Microsomal glutathione S-transferase 1 OS=Rattus norvegicus OX=10116 GN=Mgst1 PE=1 SV=3
28824000	25208000	21599000	13097000	11662000	10780000	13796000	12200000	11642000	167280	177310	171560	P15865	Histone H1.4	Hist1h1e	10;4;1	10;4;1	10;4;1	sp|P15865|H14_RAT Histone H1.4 OS=Rattus norvegicus OX=10116 GN=Hist1h1e PE=1 SV=3
139340	533470	469720	132130	224360	165230	201900	183030	166820	0	5599.4	7877.4	Q6VV72	Eukaryotic translation initiation factor 1A	Eif1a	2	2	2	sp|Q6VV72|IF1A_RAT Eukaryotic translation initiation factor 1A OS=Rattus norvegicus OX=10116 GN=Eif1a PE=2 SV=3
1059500	772860	391750	103370	121830	39045	78399	143070	57139	0	0	0	O35783	Calumenin	Calu	5	5	5	sp|O35783|CALU_RAT Calumenin OS=Rattus norvegicus OX=10116 GN=Calu PE=1 SV=1
727910	488550	412810	115830	75241	161560	118600	190580	60233	22926	26041	0	P35704	Peroxiredoxin-2	Prdx2	4	4	4	sp|P35704|PRDX2_RAT Peroxiredoxin-2 OS=Rattus norvegicus OX=10116 GN=Prdx2 PE=1 SV=3
711320	663200	650930	166400	137320	141890	150750	172860	140380	5469.3	3880.2	3472.6	Q8K586;P62828	GTP-binding nuclear protein Ran, testis-specific isoform;GTP-binding nuclear protein Ran	Rasl2-9;Ran	4;4	4;4	4;4	sp|Q8K586|RANT_RAT GTP-binding nuclear protein Ran, testis-specific isoform OS=Rattus norvegicus OX=10116 GN=Rasl2-9 PE=2 SV=1;sp|P62828|RAN_RAT GTP-binding nuclear protein Ran OS=Rattus norvegicus OX=10116 GN=Ran PE=1 SV=3
134860	85597	64179	30487	26182	17139	26680	22545	27284	0	0	0	P63095;Q63803	Guanine nucleotide-binding protein G(s) subunit alpha isoforms short;Guanine nucleotide-binding protein G(s) subunit alpha isoforms XLas	Gnas	3;3	2;2	2;2	sp|P63095|GNAS2_RAT Guanine nucleotide-binding protein G(s) subunit alpha isoforms short OS=Rattus norvegicus OX=10116 GN=Gnas PE=1 SV=1;sp|Q63803|GNAS1_RAT Guanine nucleotide-binding protein G(s) subunit alpha isoforms XLas OS=Rattus norvegicus OX=10116 G
28559000	23233000	20044000	21723000	19804000	15630000	21142000	18627000	19468000	0	0	9787.6	P02401	60S acidic ribosomal protein P2	Rplp2	7	7	7	sp|P02401|RLA2_RAT 60S acidic ribosomal protein P2 OS=Rattus norvegicus OX=10116 GN=Rplp2 PE=1 SV=2
299540	256190	247780	53826	31022	44758	71078	39568	23651	5788.4	6350.2	2576.6	P16617	Phosphoglycerate kinase 1	Pgk1	5	5	5	sp|P16617|PGK1_RAT Phosphoglycerate kinase 1 OS=Rattus norvegicus OX=10116 GN=Pgk1 PE=1 SV=2
0	32099	42067	22148	16285	21864	18738	19350	24287	0	2655.9	0	P32551	Cytochrome b-c1 complex subunit 2, mitochondrial	Uqcrc2	1	1	1	sp|P32551|QCR2_RAT Cytochrome b-c1 complex subunit 2, mitochondrial OS=Rattus norvegicus OX=10116 GN=Uqcrc2 PE=1 SV=2
225810	384940	392570	89270	82095	0	162830	13798	0	0	0	0	Q5XI72	Eukaryotic translation initiation factor 4H	Eif4h	2	2	2	sp|Q5XI72|IF4H_RAT Eukaryotic translation initiation factor 4H OS=Rattus norvegicus OX=10116 GN=Eif4h PE=1 SV=1
90076	69016	83237	66582	51037	55438	76411	55200	46735	0	0	0	Q5XIN6	LETM1 and EF-hand domain-containing protein 1, mitochondrial	Letm1	5	5	5	sp|Q5XIN6|LETM1_RAT Mitochondrial proton/calcium exchanger protein OS=Rattus norvegicus OX=10116 GN=Letm1 PE=1 SV=1
151710	155700	165530	25499	24452	25905	11692	31540	34382	0	0	0	P46462	Transitional endoplasmic reticulum ATPase	Vcp	6	6	6	sp|P46462|TERA_RAT Transitional endoplasmic reticulum ATPase OS=Rattus norvegicus OX=10116 GN=Vcp PE=1 SV=3
1169800	1154700	886550	259140	191750	193830	224260	214210	217990	0	0	0	P62260	14-3-3 protein epsilon	Ywhae	10	8	8	sp|P62260|1433E_RAT 14-3-3 protein epsilon OS=Rattus norvegicus OX=10116 GN=Ywhae PE=1 SV=1
2060300	1733900	1751000	735940	604160	464090	552350	700220	575710	0	0	0	P52925	High mobility group protein B2	Hmgb2	4	3	3	sp|P52925|HMGB2_RAT High mobility group protein B2 OS=Rattus norvegicus OX=10116 GN=Hmgb2 PE=2 SV=2
264930	185230	167310	72396	59791	48800	100330	5548.2	76294	0	0	0	Q9JIL8	DNA repair protein RAD50	Rad50	3	3	2	sp|Q9JIL8|RAD50_RAT DNA repair protein RAD50 OS=Rattus norvegicus OX=10116 GN=Rad50 PE=1 SV=1
80223	94185	73317	80073	56578	33543	55062	52269	63723	0	0	0	Q62931	Golgi SNAP receptor complex member 1	Gosr1	3	3	3	sp|Q62931|GOSR1_RAT Golgi SNAP receptor complex member 1 OS=Rattus norvegicus OX=10116 GN=Gosr1 PE=1 SV=1
21901	13613	17312	4965.2	5637.1	4803.7	6309.4	4538.5	4529.1	0	0	0	O08874	Serine/threonine-protein kinase N2	Pkn2	1	1	1	sp|O08874|PKN2_RAT Serine/threonine-protein kinase N2 OS=Rattus norvegicus OX=10116 GN=Pkn2 PE=1 SV=2
0	88321	78582	35121	53525	47815	35245	49669	51004	0	0	0	Q9WTV0	Prolactin regulatory element-binding protein	Preb	2	2	2	sp|Q9WTV0|PREB_RAT Prolactin regulatory element-binding protein OS=Rattus norvegicus OX=10116 GN=Preb PE=1 SV=2
0	172590	170120	62451	64963	39852	96967	0	69173	0	0	0	B5DFN3	Ubiquinol-cytochrome-c reductase complex assembly factor 2	Uqcc2	2	2	2	sp|B5DFN3|UQCC2_RAT Ubiquinol-cytochrome-c reductase complex assembly factor 2 OS=Rattus norvegicus OX=10116 GN=Uqcc2 PE=2 SV=1
210720	121570	63926	40821	60112	37162	54540	35181	47101	0	0	0	Q09326	Alpha-1,6-mannosyl-glycoprotein 2-beta-N-acetylglucosaminyltransferase	Mgat2	2	2	2	sp|Q09326|MGAT2_RAT Alpha-1,6-mannosyl-glycoprotein 2-beta-N-acetylglucosaminyltransferase OS=Rattus norvegicus OX=10116 GN=Mgat2 PE=1 SV=1
17725000	14588000	11669000	4945000	4026000	3804300	4758300	3931200	3895400	0	29965	13695	P05943	Protein S100-A10	S100a10	5	5	5	sp|P05943|S10AA_RAT Protein S100-A10 OS=Rattus norvegicus OX=10116 GN=S100a10 PE=1 SV=2
117420	244240	165500	74087	41705	64561	60214	65028	52138	0	0	0	P24587	A-kinase anchor protein 5	Akap5	5	5	5	sp|P24587|AKAP5_RAT A-kinase anchor protein 5 OS=Rattus norvegicus OX=10116 GN=Akap5 PE=1 SV=2
178610	184290	166530	90298	66084	55782	80065	61660	65746	0	0	0	Q924S1	1-acyl-sn-glycerol-3-phosphate acyltransferase delta	Agpat4	3	3	3	sp|Q924S1|PLCD_RAT 1-acyl-sn-glycerol-3-phosphate acyltransferase delta OS=Rattus norvegicus OX=10116 GN=Agpat4 PE=2 SV=1
301290	181500	188070	69190	53194	19829	65769	0	72385	0	0	0	Q5PQK8	Transforming growth factor beta regulator 1	Tbrg1	2	2	2	sp|Q5PQK8|TBRG1_RAT Transforming growth factor beta regulator 1 OS=Rattus norvegicus OX=10116 GN=Tbrg1 PE=2 SV=2
489400	373710	294480	121960	119540	73812	119610	77827	108630	1470.4	0	0	P40329	Arginine--tRNA ligase, cytoplasmic	Rars	10	10	10	sp|P40329|SYRC_RAT Arginine--tRNA ligase, cytoplasmic OS=Rattus norvegicus OX=10116 GN=Rars PE=1 SV=2
281910	200060	183850	69847	75823	69461	72701	61954	74107	0	0	0	Q6AY96	General transcription factor IIF subunit 1	Gtf2f1	2	2	2	sp|Q6AY96|T2FA_RAT General transcription factor IIF subunit 1 OS=Rattus norvegicus OX=10116 GN=Gtf2f1 PE=1 SV=1
100330	84242	60952	14583	0	8237.1	8587.3	0	13490	0	0	0	P49134	Integrin beta-1	Itgb1	2	2	2	sp|P49134|ITB1_RAT Integrin beta-1 OS=Rattus norvegicus OX=10116 GN=Itgb1 PE=2 SV=1
675750	615010	648780	145710	147200	122940	158190	163430	80198	0	0	0	Q4QQV8	Charged multivesicular body protein 5	Chmp5	2	2	2	sp|Q4QQV8|CHMP5_RAT Charged multivesicular body protein 5 OS=Rattus norvegicus OX=10116 GN=Chmp5 PE=2 SV=1
277990	219600	132400	80841	22533	0	42426	28740	28437	0	0	0	Q9Z2Z8	7-dehydrocholesterol reductase	Dhcr7	2	2	2	sp|Q9Z2Z8|DHCR7_RAT 7-dehydrocholesterol reductase OS=Rattus norvegicus OX=10116 GN=Dhcr7 PE=2 SV=1
1426900	1246200	1147700	291990	316050	285800	320830	239690	298930	2545.6	0	2519.1	Q66HF9	Leucine-rich repeat flightless-interacting protein 1	Lrrfip1	20;1	20;1	20;1	sp|Q66HF9|LRRF1_RAT Leucine-rich repeat flightless-interacting protein 1 OS=Rattus norvegicus OX=10116 GN=Lrrfip1 PE=1 SV=1
951530	886580	794970	485770	413550	355440	428830	385870	387680	0	0	0	Q62785	28 kDa heat- and acid-stable phosphoprotein	Pdap1	5	5	5	sp|Q62785|HAP28_RAT 28 kDa heat- and acid-stable phosphoprotein OS=Rattus norvegicus OX=10116 GN=Pdap1 PE=1 SV=1
140380	120210	88793	36681	33176	30954	25385	49209	21956	0	0	0	Q6IRI9	Dimethylaniline monooxygenase [N-oxide-forming] 2	Fmo2	3	3	3	sp|Q6IRI9|FMO2_RAT Dimethylaniline monooxygenase [N-oxide-forming] 2 OS=Rattus norvegicus OX=10116 GN=Fmo2 PE=2 SV=3
30227000	25497000	21281000	5590000	4557200	4145300	5113600	4200600	4251600	7282	6327	6292.5	Q9JLT0	Myosin-10	Myh10	144	122	116	sp|Q9JLT0|MYH10_RAT Myosin-10 OS=Rattus norvegicus OX=10116 GN=Myh10 PE=1 SV=1
352520	296090	322160	89588	68282	61546	100110	66784	38445	0	0	0	Q5FVR4	3-5 exoribonuclease 1	Eri1	3	3	3	sp|Q5FVR4|ERI1_RAT 3-5 exoribonuclease 1 OS=Rattus norvegicus OX=10116 GN=Eri1 PE=2 SV=1
391040	409600	290510	172440	122000	113620	127330	128170	122940	0	0	0	A1L1I3	Numb-like protein	Numbl	8	6	6	sp|A1L1I3|NUMBL_RAT Numb-like protein OS=Rattus norvegicus OX=10116 GN=Numbl PE=1 SV=1
498590	528030	601100	189880	187970	193790	199920	131640	197150	1328.5	1781.7	0	P28480	T-complex protein 1 subunit alpha	Tcp1	15	15	15	sp|P28480|TCPA_RAT T-complex protein 1 subunit alpha OS=Rattus norvegicus OX=10116 GN=Tcp1 PE=1 SV=1
1156300	948090	809280	337600	285060	269330	238890	189610	394240	0	0	0	P43278	Histone H1.0;Histone H1.0, N-terminally processed	H1f0	3	3	3	sp|P43278|H10_RAT Histone H1.0 OS=Rattus norvegicus OX=10116 GN=H1f0 PE=2 SV=2
79831	29885	55295	7396.7	17699	6332.3	12760	8104.6	8112.9	0	0	0	P14056	Serine/threonine-protein kinase A-Raf	Araf	2	2	1	sp|P14056|ARAF_RAT Serine/threonine-protein kinase A-Raf OS=Rattus norvegicus OX=10116 GN=Araf PE=1 SV=1
164540000	131950000	116730000	40706000	36498000	30809000	37210000	31144000	31216000	43815	37354	39209	P04692	Tropomyosin alpha-1 chain	Tpm1	39	39	25	sp|P04692|TPM1_RAT Tropomyosin alpha-1 chain OS=Rattus norvegicus OX=10116 GN=Tpm1 PE=1 SV=3
87395	56544	46816	15424	13909	11673	0	16873	20779	0	0	0	Q5RJY4	Dehydrogenase/reductase SDR family member 7B	Dhrs7b	1	1	1	sp|Q5RJY4|DRS7B_RAT Dehydrogenase/reductase SDR family member 7B OS=Rattus norvegicus OX=10116 GN=Dhrs7b PE=1 SV=1
44159	90567	137250	26956	20198	18672	33500	15854	11084	0	0	0	Q66H98	Serum deprivation-response protein	Sdpr	3	3	3	sp|Q66H98|CAVN2_RAT Caveolae-associated protein 2 OS=Rattus norvegicus OX=10116 GN=Cavin2 PE=1 SV=3
962360	977300	523830	763730	620540	533310	599990	568280	590090	0	4264.8	0	P0DP31;P0DP30;P0DP29			5;5;5;2	5;5;5;2	5;5;5;2	sp|P0DP31|CALM3_RAT Calmodulin-3 OS=Rattus norvegicus OX=10116 GN=Calm3 PE=1 SV=1;sp|P0DP30|CALM2_RAT Calmodulin-2 OS=Rattus norvegicus OX=10116 GN=Calm2 PE=1 SV=1;sp|P0DP29|CALM1_RAT Calmodulin-1 OS=Rattus norvegicus OX=10116 GN=Calm1 PE=1 SV=1
746830	486550	544690	190030	115810	104520	118840	133080	123280	0	0	0	Q5XI13	Glutamate-rich WD repeat-containing protein 1	Grwd1	5	5	5	sp|Q5XI13|GRWD1_RAT Glutamate-rich WD repeat-containing protein 1 OS=Rattus norvegicus OX=10116 GN=Grwd1 PE=2 SV=1
1369500	1622300	1623300	1226200	992470	876670	1013000	941830	843040	10439	0	0	D3ZBN0	Histone H1.5	Hist1h1b	4	4	4	sp|D3ZBN0|H15_RAT Histone H1.5 OS=Rattus norvegicus OX=10116 GN=Hist1h1b PE=1 SV=1
433150000	381820000	339410000	109400000	102280000	86510000	100400000	84065000	84513000	108000	79945	76365	Q64119	Myosin light polypeptide 6	Myl6	13	13	12	sp|Q64119|MYL6_RAT Myosin light polypeptide 6 OS=Rattus norvegicus OX=10116 GN=Myl6 PE=1 SV=3
339380000	282170000	255610000	75402000	62804000	56112000	64847000	55384000	54692000	97667	79397	77880	Q62812	Myosin-9	Myh9	229	229	197	sp|Q62812|MYH9_RAT Myosin-9 OS=Rattus norvegicus OX=10116 GN=Myh9 PE=1 SV=3
671340	619170	290210	107350	49233	56127	54228	59666	77154	0	0	0	P52555	Endoplasmic reticulum resident protein 29	Erp29	5	5	5	sp|P52555|ERP29_RAT Endoplasmic reticulum resident protein 29 OS=Rattus norvegicus OX=10116 GN=Erp29 PE=1 SV=2
286670	188150	294740	137320	111890	80907	94682	100030	100370	0	0	0	Q05175	Brain acid soluble protein 1	Basp1	3	3	3	sp|Q05175|BASP1_RAT Brain acid soluble protein 1 OS=Rattus norvegicus OX=10116 GN=Basp1 PE=1 SV=2
588840	642730	477070	157090	113810	103730	117550	75002	136260	0	0	0	P15651	Short-chain specific acyl-CoA dehydrogenase, mitochondrial	Acads	8	8	8	sp|P15651|ACADS_RAT Short-chain specific acyl-CoA dehydrogenase, mitochondrial OS=Rattus norvegicus OX=10116 GN=Acads PE=1 SV=2
0	25861	13546	15000	11265	0	12623	10188	0	0	0	0	Q9EPJ0	Nuclear ubiquitous casein and cyclin-dependent kinase substrate 1	Nucks1	1	1	1	sp|Q9EPJ0|NUCKS_RAT Nuclear ubiquitous casein and cyclin-dependent kinase substrate 1 OS=Rattus norvegicus OX=10116 GN=Nucks1 PE=1 SV=1
2870500	2295100	1587100	499200	444360	288970	321950	462880	278490	0	0	0	Q06647	ATP synthase subunit O, mitochondrial	Atp5o	6	6	6	sp|Q06647|ATPO_RAT ATP synthase subunit O, mitochondrial OS=Rattus norvegicus OX=10116 GN=Atp5o PE=1 SV=1
48494	26945	79171	39779	12972	13162	0	14961	41872	0	0	0	Q6AYK5	Cell growth-regulating nucleolar protein	Lyar	3	3	3	sp|Q6AYK5|LYAR_RAT Cell growth-regulating nucleolar protein OS=Rattus norvegicus OX=10116 GN=Lyar PE=1 SV=1
0	0	0	32422	24796	26923	0	31358	41081	0	0	0	P97578	Fasciculation and elongation protein zeta-2	Fez2	1	1	1	sp|P97578|FEZ2_RAT Fasciculation and elongation protein zeta-2 OS=Rattus norvegicus OX=10116 GN=Fez2 PE=2 SV=2
284660	312060	187410	109910	69087	84596	110310	71776	41775	0	0	0	Q08851	Syntaxin-5	Stx5	6	6	6	sp|Q08851|STX5_RAT Syntaxin-5 OS=Rattus norvegicus OX=10116 GN=Stx5 PE=1 SV=2
67130000	53636000	43680000	16948000	11975000	10862000	14296000	11140000	8318800	8903.7	8640.5	16616	P05942	Protein S100-A4	S100a4	6	6	6	sp|P05942|S10A4_RAT Protein S100-A4 OS=Rattus norvegicus OX=10116 GN=S100a4 PE=2 SV=1
1135100	972330	889610	265390	230600	200600	205210	221810	162310	0	0	0	Q5I0K8	28S ribosomal protein S7, mitochondrial	Mrps7	6	6	6	sp|Q5I0K8|RT07_RAT 28S ribosomal protein S7, mitochondrial OS=Rattus norvegicus OX=10116 GN=Mrps7 PE=2 SV=2
8396600	6673800	5797000	1989500	1801800	1148100	1512100	1276900	1377600	15372	0	0	P18666	Myosin regulatory light chain 12B	Myl12b	19;8	4;3	4;3	sp|P18666|ML12B_RAT Myosin regulatory light chain 12B OS=Rattus norvegicus OX=10116 GN=Myl12b PE=1 SV=3
610920	531930	477210	215600	200740	206470	199560	187360	132660	0	0	0	B0K036	Succinate dehydrogenase assembly factor 1, mitochondrial	Sdhaf1	2	2	2	sp|B0K036|SDHF1_RAT Succinate dehydrogenase assembly factor 1, mitochondrial OS=Rattus norvegicus OX=10116 GN=Sdhaf1 PE=3 SV=1
38295	78523	29965	22170	7852.2	25484	19130	8750.3	17377	0	0	0	Q9QUR2	Dynactin subunit 4	Dctn4	2	2	2	sp|Q9QUR2|DCTN4_RAT Dynactin subunit 4 OS=Rattus norvegicus OX=10116 GN=Dctn4 PE=1 SV=1
197650	150530	126680	37585	34280	31576	37723	0	46609	0	0	0	P0C5H9	Mesencephalic astrocyte-derived neurotrophic factor	Manf	1	1	1	sp|P0C5H9|MANF_RAT Mesencephalic astrocyte-derived neurotrophic factor OS=Rattus norvegicus OX=10116 GN=Manf PE=1 SV=1
527900	426000	249350	155570	122120	125410	0	185650	142860	0	0	0	Q5XID0	Protein YIPF5	Yipf5	1	1	1	sp|Q5XID0|YIPF5_RAT Protein YIPF5 OS=Rattus norvegicus OX=10116 GN=Yipf5 PE=2 SV=1
402040	348820	346180	190910	103060	115710	171500	161160	0	0	0	0	P29419	ATP synthase subunit e, mitochondrial	Atp5i	1	1	1	sp|P29419|ATP5I_RAT ATP synthase subunit e, mitochondrial OS=Rattus norvegicus OX=10116 GN=Atp5me PE=1 SV=3
242730	215450	156700	82796	72822	54388	43941	56425	69411	40889	38748	37317	Q64578	Sarcoplasmic/endoplasmic reticulum calcium ATPase 1	Atp2a1	16	16	8	sp|Q64578|AT2A1_RAT Sarcoplasmic/endoplasmic reticulum calcium ATPase 1 OS=Rattus norvegicus OX=10116 GN=Atp2a1 PE=1 SV=1
525970	569390	513540	68250	97735	41783	50548	53676	62449	1611.4	0	3092.9	P14669	Annexin A3	Anxa3	5	5	5	sp|P14669|ANXA3_RAT Annexin A3 OS=Rattus norvegicus OX=10116 GN=Anxa3 PE=1 SV=4
1724400	1508300	1247600	1763800	430250	412090	774150	658120	623850	0	0	0	Q562B5	Serine/threonine-protein phosphatase PGAM5, mitochondrial	Pgam5	10	10	10	sp|Q562B5|PGAM5_RAT Serine/threonine-protein phosphatase PGAM5, mitochondrial OS=Rattus norvegicus OX=10116 GN=Pgam5 PE=2 SV=1
216880	250650	205160	152570	98089	75942	58551	95074	103780	0	0	0	Q6VEU1	RNA-binding protein NOB1	Nob1	4	4	4	sp|Q6VEU1|NOB1_RAT RNA-binding protein NOB1 OS=Rattus norvegicus OX=10116 GN=Nob1 PE=2 SV=1
0	21342	0	0	3290.6	3636.6	0	5454.7	0	0	0	0	O08722	Netrin receptor UNC5B	Unc5b	1	1	1	sp|O08722|UNC5B_RAT Netrin receptor UNC5B OS=Rattus norvegicus OX=10116 GN=Unc5b PE=1 SV=1
826450	688370	534840	310400	275820	229840	217690	263160	157350	148340	141990	165150	P00564	Creatine kinase M-type	Ckm	11;1	11;1	11;1	sp|P00564|KCRM_RAT Creatine kinase M-type OS=Rattus norvegicus OX=10116 GN=Ckm PE=1 SV=2
353600	79831	264190	79234	90659	63704	68674	90982	21671	0	0	0	Q03344	ATPase inhibitor, mitochondrial	Atpif1	2	2	2	sp|Q03344|ATIF1_RAT ATPase inhibitor, mitochondrial OS=Rattus norvegicus OX=10116 GN=Atp5if1 PE=3 SV=2
0	57798	37642	26229	0	0	0	0	20359	0	0	0	Q9Z142	Transmembrane protein 33	Tmem33	1	1	1	sp|Q9Z142|TMM33_RAT Transmembrane protein 33 OS=Rattus norvegicus OX=10116 GN=Tmem33 PE=2 SV=1
695790	470980	415870	89001	90103	36821	48558	52173	66098	5073.5	5598	9527.6	P04636	Malate dehydrogenase, mitochondrial	Mdh2	10	10	10	sp|P04636|MDHM_RAT Malate dehydrogenase, mitochondrial OS=Rattus norvegicus OX=10116 GN=Mdh2 PE=1 SV=2
411440000	329020000	315310000	107740000	97672000	80311000	80676000	70366000	69310000	81947	55504	31453	P13832	Myosin regulatory light chain RLC-A	Rlc-a	20;1	20;1	5;0	sp|P13832|MRLCA_RAT Myosin regulatory light chain RLC-A OS=Rattus norvegicus OX=10116 GN=Rlc-a PE=2 SV=2
102590	70310	100980	18192	23171	12903	25578	11143	4992.3	0	0	0	P16970	ATP-binding cassette sub-family D member 3	Abcd3	3	3	3	sp|P16970|ABCD3_RAT ATP-binding cassette sub-family D member 3 OS=Rattus norvegicus OX=10116 GN=Abcd3 PE=1 SV=3
12803	11985	0	7581.8	0	4207.6	5363.8	3686.3	0	0	0	0	P0C6P5	Rho guanine nucleotide exchange factor 28	Arhgef28	3	3	3	sp|P0C6P5|ARG28_RAT Rho guanine nucleotide exchange factor 28 OS=Rattus norvegicus OX=10116 GN=Arhgef28 PE=1 SV=1
851490	698510	572720	263470	182900	145480	192060	184880	76578	0	0	0	Q6RIA2	PCNA-associated factor	Paf	2	2	2	sp|Q6RIA2|PAF15_RAT PCNA-associated factor OS=Rattus norvegicus OX=10116 GN=Pclaf PE=3 SV=1
325120	251980	198630	136440	150740	116210	111860	97467	99601	0	0	0	P48037	Annexin A6	Anxa6	10	10	10	sp|P48037|ANXA6_RAT Annexin A6 OS=Rattus norvegicus OX=10116 GN=Anxa6 PE=1 SV=2
12284000	11280000	10742000	3035500	2696100	2211200	2307200	1905200	1835500	113800	118720	116920	P02600	Myosin light chain 1/3, skeletal muscle isoform	Myl1	7;1	7;1	6;1	sp|P02600|MYL1_RAT Myosin light chain 1/3, skeletal muscle isoform OS=Rattus norvegicus OX=10116 GN=Myl1 PE=1 SV=2
5537600	4798600	188580	77147	1765200	1481900	70287	2363000	94274	0	0	0	P31399	ATP synthase subunit d, mitochondrial	Atp5h	4	4	4	sp|P31399|ATP5H_RAT ATP synthase subunit d, mitochondrial OS=Rattus norvegicus OX=10116 GN=Atp5h PE=1 SV=3
90262	92294	68128	31904	30751	35449	30225	11250	32528	0	0	0	Q62825	Exocyst complex component 3	Exoc3	4	4	4	sp|Q62825|EXOC3_RAT Exocyst complex component 3 OS=Rattus norvegicus OX=10116 GN=Exoc3 PE=1 SV=1
341230	215260	241040	157180	149690	53068	43213	52361	174940	0	0	0	P29995	Inositol 1,4,5-trisphosphate receptor type 2	Itpr2	5	3	3	sp|P29995|ITPR2_RAT Inositol 1,4,5-trisphosphate receptor type 2 OS=Rattus norvegicus OX=10116 GN=Itpr2 PE=1 SV=1
231500	164640	124210	40344	31323	33885	29582	26408	23046	0	0	0	Q63862	Myosin-11	Myh11	26	2	2	sp|Q63862|MYH11_RAT Myosin-11 (Fragments) OS=Rattus norvegicus OX=10116 GN=Myh11 PE=1 SV=3
95255	43310	40354	12997	20600	21009	29741	0	11104	0	0	0	Q5XIP6	Flap endonuclease 1	Fen1	2	2	2	sp|Q5XIP6|FEN1_RAT Flap endonuclease 1 OS=Rattus norvegicus OX=10116 GN=Fen1 PE=2 SV=1
60548	302960	235900	350970	240820	261030	236680	189090	202970	0	0	0	Q63190	Emerin	Emd	4	4	4	sp|Q63190|EMD_RAT Emerin OS=Rattus norvegicus OX=10116 GN=Emd PE=1 SV=1
321970	240440	335620	122770	135550	109700	78404	122030	70739	0	0	0	Q68FQ0	T-complex protein 1 subunit epsilon	Cct5	10	10	10	sp|Q68FQ0|TCPE_RAT T-complex protein 1 subunit epsilon OS=Rattus norvegicus OX=10116 GN=Cct5 PE=1 SV=1
263560	253410	155770	107260	117870	93093	110340	53055	69154	0	0	0	P97779	Hyaluronan-mediated motility receptor	Hmmr	8	8	8	sp|P97779|HMMR_RAT Hyaluronan-mediated motility receptor OS=Rattus norvegicus OX=10116 GN=Hmmr PE=2 SV=1
67462	71383	59612	0	30490	23967	39470	0	0	0	0	0	Q5XIM5	Protein CDV3 homolog	Cdv3	1	1	1	sp|Q5XIM5|CDV3_RAT Protein CDV3 homolog OS=Rattus norvegicus OX=10116 GN=Cdv3 PE=1 SV=1
0	26358	0	30869	32280	37832	39762	0	32768	0	0	0	Q3T1L0	Aldehyde dehydrogenase family 16 member A1	Aldh16a1	2	2	2	sp|Q3T1L0|A16A1_RAT Aldehyde dehydrogenase family 16 member A1 OS=Rattus norvegicus OX=10116 GN=Aldh16a1 PE=2 SV=1
219070	110910	154160	47486	53782	46717	71939	32951	0	0	0	0	Q75Q41	Mitochondrial import receptor subunit TOM22 homolog	Tomm22	1	1	1	sp|Q75Q41|TOM22_RAT Mitochondrial import receptor subunit TOM22 homolog OS=Rattus norvegicus OX=10116 GN=Tomm22 PE=1 SV=1
663080	427990	450950	534940	409270	414000	510560	0	450830	0	0	0	P80349	Fuctinin-3		2	1	1	sp|P80349|FUC3_RAT Fuctinin-3 (Fragment) OS=Rattus norvegicus OX=10116 PE=1 SV=1
227940	0	235530	88062	0	0	0	61350	0	0	0	0	P26376	Interferon-induced transmembrane protein 3	ifitm3	1	1	1	sp|P26376|IFM3_RAT Interferon-induced transmembrane protein 3 OS=Rattus norvegicus OX=10116 GN=ifitm3 PE=2 SV=1
236050	181650	202110	44154	61135	35352	21346	60755	14567	0	0	0	Q5XIE3	39S ribosomal protein L11, mitochondrial	Mrpl11	2	2	2	sp|Q5XIE3|RM11_RAT 39S ribosomal protein L11, mitochondrial OS=Rattus norvegicus OX=10116 GN=Mrpl11 PE=2 SV=1
994110	799930	789110	289750	248630	190090	181060	123700	192550	0	0	0	P25977	Nucleolar transcription factor 1	Ubtf	10	10	10	sp|P25977|UBF1_RAT Nucleolar transcription factor 1 OS=Rattus norvegicus OX=10116 GN=Ubtf PE=1 SV=1
109560	103640	69780	45198	39501	40391	51463	16197	16659	0	0	0	P84060	Dystrobrevin beta	Dtnb	2	2	2	sp|P84060|DTNB_RAT Dystrobrevin beta OS=Rattus norvegicus OX=10116 GN=Dtnb PE=1 SV=2
28217	26797	19355	4461.1	5880.7	4232	0	4326.5	5415.3	0	0	0	Q4FZU8	Protein FAM65A	Fam65a	1	1	1	sp|Q4FZU8|RIPR1_RAT Rho family-interacting cell polarization regulator 1 OS=Rattus norvegicus OX=10116 GN=Ripor1 PE=1 SV=2
290460	234000	110480	190440	82728	115600	105620	63631	90561	0	0	0	Q6PEC3	Protein YIF1B	Yif1b	2	2	2	sp|Q6PEC3|YIF1B_RAT Protein YIF1B OS=Rattus norvegicus OX=10116 GN=Yif1b PE=2 SV=2
43529	40476	33052	9543.3	12858	9841	6077.2	3389.6	11719	0	5261	0	Q63560	Microtubule-associated protein 6	Map6	3	3	3	sp|Q63560|MAP6_RAT Microtubule-associated protein 6 OS=Rattus norvegicus OX=10116 GN=Map6 PE=1 SV=1
469870	345010	336100	41752	38379	11191	20056	18037	21302	0	0	0	P19804;Q05982	Nucleoside diphosphate kinase B;Nucleoside diphosphate kinase A	Nme2;Nme1	2;1	2;1	2;1	sp|P19804|NDKB_RAT Nucleoside diphosphate kinase B OS=Rattus norvegicus OX=10116 GN=Nme2 PE=1 SV=1;sp|Q05982|NDKA_RAT Nucleoside diphosphate kinase A OS=Rattus norvegicus OX=10116 GN=Nme1 PE=1 SV=1
86358	276540	229310	189560	227420	164500	185590	90340	91602	3944.7	0	3774.1	Q32PX2	Aminoacyl tRNA synthase complex-interacting multifunctional protein 2	Aimp2	5	5	5	sp|Q32PX2|AIMP2_RAT Aminoacyl tRNA synthase complex-interacting multifunctional protein 2 OS=Rattus norvegicus OX=10116 GN=Aimp2 PE=2 SV=1
0	10393	0	2786.1	2321.2	2084.1	4491.2	0	0	0	0	0	O54874	Serine/threonine-protein kinase MRCK alpha	Cdc42bpa	1	1	1	sp|O54874|MRCKA_RAT Serine/threonine-protein kinase MRCK alpha OS=Rattus norvegicus OX=10116 GN=Cdc42bpa PE=1 SV=1
16753	89418	61895	57026	44731	0	33893	22114	7070.1	0	0	0	Q9ES21	Phosphatidylinositide phosphatase SAC1	Sacm1l	4	4	4	sp|Q9ES21|SAC1_RAT Phosphatidylinositide phosphatase SAC1 OS=Rattus norvegicus OX=10116 GN=Sacm1l PE=1 SV=1
348310	150400	363000	63488	26866	50893	32052	24444	30795	5618.4	5729.4	6379.3	P25113	Phosphoglycerate mutase 1	Pgam1	3;1	3;1	3;1	sp|P25113|PGAM1_RAT Phosphoglycerate mutase 1 OS=Rattus norvegicus OX=10116 GN=Pgam1 PE=1 SV=4
78651	59915	45701	35702	50293	41926	28814	25423	24671	0	0	0	O08815	STE20-like serine/threonine-protein kinase	Slk	6	6	6	sp|O08815|SLK_RAT STE20-like serine/threonine-protein kinase OS=Rattus norvegicus OX=10116 GN=Slk PE=1 SV=1
7106900	5952100	5668900	2375200	2087800	4046300	1936100	1708600	1558100	5004.7	2206.3	2390.5	P09495	Tropomyosin alpha-4 chain	Tpm4	22	13	12	sp|P09495|TPM4_RAT Tropomyosin alpha-4 chain OS=Rattus norvegicus OX=10116 GN=Tpm4 PE=1 SV=3
52986	0	63408	22805	0	0	13864	0	0	0	0	0	Q5FVQ4	Malectin	Mlec	2	2	2	sp|Q5FVQ4|MLEC_RAT Malectin OS=Rattus norvegicus OX=10116 GN=Mlec PE=2 SV=1
0	16582	0	4577.7	0	3100.3	0	4643.3	0	0	0	0	P62198	26S protease regulatory subunit 8	Psmc5	1	1	1	sp|P62198|PRS8_RAT 26S proteasome regulatory subunit 8 OS=Rattus norvegicus OX=10116 GN=Psmc5 PE=1 SV=1
79024	93507	74941	20675	18370	2946	5338.6	3126.7	16790	0	0	0	Q9JLA3	UDP-glucose:glycoprotein glucosyltransferase 1	Uggt1	3	3	3	sp|Q9JLA3|UGGG1_RAT UDP-glucose:glycoprotein glucosyltransferase 1 OS=Rattus norvegicus OX=10116 GN=Uggt1 PE=1 SV=2
30547	19787	27609	10501	11217	5548.7	0	9597.8	6781.8	17368	17933	18822	P02770	Serum albumin	Alb	9	5	5	sp|P02770|ALBU_RAT Serum albumin OS=Rattus norvegicus OX=10116 GN=Alb PE=1 SV=2
172950	181650	183380	37856	18014	9712.6	18462	0	20713	0	0	0	Q6AXT8	Splicing factor 3A subunit 2	Sf3a2	2	2	2	sp|Q6AXT8|SF3A2_RAT Splicing factor 3A subunit 2 OS=Rattus norvegicus OX=10116 GN=Sf3a2 PE=2 SV=1
25812	22706	14751	5925.9	0	3641.8	5586.3	0	0	0	0	0	Q63014	A-kinase anchor protein 8	Akap8	1	1	1	sp|Q63014|AKAP8_RAT A-kinase anchor protein 8 OS=Rattus norvegicus OX=10116 GN=Akap8 PE=1 SV=1
305660	236840	246160	112500	83098	62801	83928	10499	54705	0	0	0	P15178	Aspartate--tRNA ligase, cytoplasmic	Dars	10	10	10	sp|P15178|SYDC_RAT Aspartate--tRNA ligase, cytoplasmic OS=Rattus norvegicus OX=10116 GN=Dars PE=1 SV=1
5335.7	3379.4	3323.3	1388	0	1420.4	0	0	1586.6	1864.8	1309.4	2113.5	Q29RW1;P12847	Myosin-4;Myosin-3	Myh4;Myh3	3;3	2;2	1;1	sp|Q29RW1|MYH4_RAT Myosin-4 OS=Rattus norvegicus OX=10116 GN=Myh4 PE=1 SV=1;sp|P12847|MYH3_RAT Myosin-3 OS=Rattus norvegicus OX=10116 GN=Myh3 PE=3 SV=1
130590	78239	109190	0	12452	12575	13640	0	0	0	0	0	P50137	Transketolase	Tkt	2	2	2	sp|P50137|TKT_RAT Transketolase OS=Rattus norvegicus OX=10116 GN=Tkt PE=1 SV=1
694840	545240	549230	58609	47665	28939	47952	24506	0	5779.8	8524.2	9537.8	P04642	L-lactate dehydrogenase A chain	Ldha	7;1;1	7;1;1	7;1;1	sp|P04642|LDHA_RAT L-lactate dehydrogenase A chain OS=Rattus norvegicus OX=10116 GN=Ldha PE=1 SV=1
863640	74375	264740	49512	55051	92297	0	43311	60420	0	0	0	Q5XI29	Cleavage and polyadenylation specificity factor subunit 7	Cpsf7	3	3	3	sp|Q5XI29|CPSF7_RAT Cleavage and polyadenylation specificity factor subunit 7 OS=Rattus norvegicus OX=10116 GN=Cpsf7 PE=1 SV=1
0	0	0	166930	228140	0	203710	0	0	0	0	0	Q9JJW3	Up-regulated during skeletal muscle growth protein 5	Usmg5	1	1	1	sp|Q9JJW3|USMG5_RAT Up-regulated during skeletal muscle growth protein 5 OS=Rattus norvegicus OX=10116 GN=Usmg5 PE=1 SV=1
393790	369830	151740	109380	103060	109030	15032	148720	0	0	0	0	Q4V888	Type 2 phosphatidylinositol 4,5-bisphosphate 4-phosphatase	Tmem55a	3;1	3;1	3;1	sp|Q4V888|PP4P2_RAT Type 2 phosphatidylinositol 4,5-bisphosphate 4-phosphatase OS=Rattus norvegicus OX=10116 GN=Pip4p2 PE=1 SV=1
100630	102470	104250	24215	23710	22621	0	0	35600	0	0	0	P52944	PDZ and LIM domain protein 1	Pdlim1	1	1	1	sp|P52944|PDLI1_RAT PDZ and LIM domain protein 1 OS=Rattus norvegicus OX=10116 GN=Pdlim1 PE=1 SV=4
621070	454210	424830	66971	57615	61385	51216	2193	34411	5343.6	2368.3	4729.8	P63039	60 kDa heat shock protein, mitochondrial	Hspd1	10	10	10	sp|P63039|CH60_RAT 60 kDa heat shock protein, mitochondrial OS=Rattus norvegicus OX=10116 GN=Hspd1 PE=1 SV=1
22273	10558	0	8239.8	3414.1	2665.2	0	5379.1	1203.6	4318.4	3233.8	3400.2	P09812	Glycogen phosphorylase, muscle form	Pygm	3	3	2	sp|P09812|PYGM_RAT Glycogen phosphorylase, muscle form OS=Rattus norvegicus OX=10116 GN=Pygm PE=1 SV=5
263990	260400	220700	68369	47814	37927	69562	0	0	0	0	0	Q9EST6	Acidic leucine-rich nuclear phosphoprotein 32 family member B	Anp32b	1	1	1	sp|Q9EST6|AN32B_RAT Acidic leucine-rich nuclear phosphoprotein 32 family member B OS=Rattus norvegicus OX=10116 GN=Anp32b PE=1 SV=1
17452	0	0	0	23849	17741	6907.4	6575.6	4603.5	0	0	0	Q5XIM7	Lysine--tRNA ligase	Kars	4	4	4	sp|Q5XIM7|SYK_RAT Lysine--tRNA ligase OS=Rattus norvegicus OX=10116 GN=Kars PE=1 SV=1
115910	0	0	23339	29097	8375.6	24113	0	0	0	0	0	Q64654	Lanosterol 14-alpha demethylase	Cyp51a1	3	3	3	sp|Q64654|CP51A_RAT Lanosterol 14-alpha demethylase OS=Rattus norvegicus OX=10116 GN=Cyp51a1 PE=1 SV=1
46677	84128	130550	73235	72170	81440	25499	24772	35155	0	0	0	Q9EPH2	MARCKS-related protein	Marcksl1	3	3	3	sp|Q9EPH2|MRP_RAT MARCKS-related protein OS=Rattus norvegicus OX=10116 GN=Marcksl1 PE=2 SV=3
279020	204470	198970	263690	236500	221670	107010	87186	40193	174750	225560	260220	P04466	Myosin regulatory light chain 2, skeletal muscle isoform	Mylpf	6	6	6	sp|P04466|MLRS_RAT Myosin regulatory light chain 2, skeletal muscle isoform OS=Rattus norvegicus OX=10116 GN=Mylpf PE=1 SV=2
115970	101230	86145	13691	19658	10831	14213	0	0	0	0	0	P70645	Bleomycin hydrolase	Blmh	2	2	2	sp|P70645|BLMH_RAT Bleomycin hydrolase OS=Rattus norvegicus OX=10116 GN=Blmh PE=1 SV=1
49528	36181	31170	15880	9253.9	8672	10700	0	0	0	0	0	Q920G2	Na(+)/H(+) exchange regulatory cofactor NHE-RF2	Slc9a3r2	2	2	2	sp|Q920G2|NHRF2_RAT Na(+)/H(+) exchange regulatory cofactor NHE-RF2 OS=Rattus norvegicus OX=10116 GN=Slc9a3r2 PE=1 SV=1
36682	53319	29772	18467	18971	18160	3691.3	3669.1	9170.3	0	0	0	P40615	H/ACA ribonucleoprotein complex subunit 4	Dkc1	3	3	3	sp|P40615|DKC1_RAT H/ACA ribonucleoprotein complex subunit DKC1 OS=Rattus norvegicus OX=10116 GN=Dkc1 PE=1 SV=4
0	21318	21513	10146	5841.1	6614.2	0	6386.8	0	0	3389.2	0	Q99MK2	Histone acetyltransferase KAT5	Kat5	2	2	2	sp|Q99MK2|KAT5_RAT Histone acetyltransferase KAT5 OS=Rattus norvegicus OX=10116 GN=Kat5 PE=1 SV=2
389500	266210	210780	19540	26314	25310	20060	0	0	0	0	0	Q498U4	SAP domain-containing ribonucleoprotein	Sarnp	2	2	2	sp|Q498U4|SARNP_RAT SAP domain-containing ribonucleoprotein OS=Rattus norvegicus OX=10116 GN=Sarnp PE=1 SV=3
0	0	123690	281960	274240	248090	63990	96998	43319	0	0	0	P34901	Syndecan-4	Sdc4	4	4	4	sp|P34901|SDC4_RAT Syndecan-4 OS=Rattus norvegicus OX=10116 GN=Sdc4 PE=1 SV=1
532010	184570	349350	0	79708	53358	33499	0	0	0	0	0	P04906	Glutathione S-transferase P	Gstp1	3	3	3	sp|P04906|GSTP1_RAT Glutathione S-transferase P OS=Rattus norvegicus OX=10116 GN=Gstp1 PE=1 SV=2
110780	39370	0	13540	11600	0	0	0	5683.3	0	0	0	P19511	ATP synthase F(0) complex subunit B1, mitochondrial	Atp5f1	2	2	2	sp|P19511|AT5F1_RAT ATP synthase F(0) complex subunit B1, mitochondrial OS=Rattus norvegicus OX=10116 GN=Atp5f1 PE=1 SV=1
0	0	0	76592	0	44539	0	0	26068	0	0	0	Q6AY72	UPF0449 protein C19orf25 homolog		1	1	1	sp|Q6AY72|CS025_RAT UPF0449 protein C19orf25 homolog OS=Rattus norvegicus OX=10116 PE=3 SV=1
1525000	1058200	966960	169690	113850	127760	15465	34462	31420	29475	27268	28608	P15429	Beta-enolase	Eno3	9;3	9;3	7;1	sp|P15429|ENOB_RAT Beta-enolase OS=Rattus norvegicus OX=10116 GN=Eno3 PE=1 SV=3
0	30189	28302	0	11172	9632.2	0	2591.9	0	0	4977.3	4164.1	P51868	Calsequestrin-2	Casq2	1	1	1	sp|P51868|CASQ2_RAT Calsequestrin-2 OS=Rattus norvegicus OX=10116 GN=Casq2 PE=1 SV=2

## Sheet: Figure 4
Figure 4b
		cytosolic extracts
		IP VDR									IgG
		vehicle			1,25-D3			comb			comb
	Biological replicates	0	0	0	0	0	0	38622	41749	51012	0	0	0
WW domain-binding protein 4 intensity
Figure 4f
	SiCTRL								SiWbp4
Biological replicates	1st		2nd		3rd		4th		1st		2nd		3rd		4th
cyp24a1	0.831	0.872	1.24	1.37	1.17	0.961	0.837	0.866	3.25	3.61	2.16	2.33	18	18.7	10.7	26.2
s100g	0.458	0.48	19.9	18	0.515	0.56	0.239	0.185	1.83	1.9	1.17	1.47	0.754	0.819	4.6	6.42
atp2b1	1.06	1.62	1.33	1.21	0.912	1.3	0.939	1.06	6.51	6.01	7.34	8.3	3.17	3.03	1.86	1.57
Figure 4g
cyp24a1	siCtl						siWBP4
Biological replicates	1st		2nd		3rd		1st		2nd		3rd
vehicle	0.0356231	0.0921112	0.213739	0.187836	2.72262	2.74807	0.0882211	0.033058	1.58336	2.29536
1,25-D3	21.6538	22.5443	28.6257	23.3624	22.6207	22.2644	18.5603	16.768	21.8605	29.3914	51.3793	45.6041
1,25-D3 + ZK	0.0562336	0.0480912	0.211245	0.398902	5.24169	7.65897	25.8888	29.0751	19.2304	21.915	12.4067	28.2785
s100g	siCtl								siWBP4
Biological replicates	1st				3rd		4th		1st		2nd		3rd		4th
vehicle	0.367105	0.321302			1.76777	1.99772	1.79651	1.5953	0.331607	0.249065	0.411085	0.414541			1.09442
1,25-D3	4.90274	3.92803			5.13084	6.2806	7.63158	7.97651	2.54112	2.43926			4.38703	4.1906	3.1523	2.16078
1,25-D3 + ZK	0.0558614	0.0320354			1.236	1.22019	1.21875	1.69591	3.99866	8.07264			3.44228	3.66677	3.2552	8.49345
atp2b1	siCtl										siWBP4
Biological replicates	1st		2nd		3rd		4th		5th		1st		2nd		3rd		4th		5th
vehicle	0.52327	0.569452	0.542493	0.896253	1.79781	1.67073					0.692472	0.636209	1.66124	1.70383			1.02636	1.35698
1,25-D3			10.8362	9.43057	6.20449	8.22281	3.59561	5.38221					5.57637	5.63509	3.6105	3.46852			2.08922	2.35291
1,25-D3 + ZK			1.05218	1.15385	2.43694	2.47806			1.99964	2.19026	3.25159	4.18641	5.49689	5.59831	1.84582	2.19064

## Sheet: Figure 5
Figure 5a
	serum calcium levels
	1st		2nd		3rd
vehicle	10.0682	10.1194	9.81241	9.33538	10.4176	10.438
1,25-D3	12.6518	12.0123	13.4448	13.1741	11.9081	15.9714
1,25-D3+ ZK 0.3ug/kg	9.29454	9.47831	10.1521	10.9816	11.5662	12.2911
1,25-D3 + ZK 1ug/kg	10.05	8.76365	9.04951	9.41705	7.84482	8.98826
VDR-/-	6.83117		7.14286		7.37662
Figure 5c
	vehicle						1,25-D3						1,25-D3+ZK
Biological replicates	1st		2nd		3rd		1st		2nd		3rd		1st		2nd		3rd
Cyp24a1	0.00718	0.0093	0.372	0.0932	0.000375	0.13	0.258	0.983	0.328	0.357	0.852	0.156	0.0106	0.0354	0.0699	0.0268	0.00358
Slc30a10	0.115	0.0509	1.04	0.165	0.0128	1.52	1.18	2.6	2.06	1.52	0.969	1.44	0.22	0.363	0.281	0.0662	0.598
Slc37a2	0.0365	0.0129	0.552	0.0598	0.0059	0.327	0.399	1.33	0.539	1.08	0.201	0.511	0.0225	0.0924	0.0838	0.0354	0.027
Atp2b1	0.161	0.0432	0.101	0			4.77	0.224	2.82	0.182			0.0924	0.0219	0.521	0.00993
Nkain1	0.000434	0.0022	0.106	0.00773	0.000794	0.03	0.0893	0.0644	0.015	0.13	0.00174	0.0589	0.00774	0.00527	0.0212	0.0356	0.149
off target	0.000121	0.000428	0.0068	0.000301	0.00118	0.00259	0.000246	0.0048	0.0112	0.00289		0.00563	0.000397	4.43e-05	0.00179	0.00273	0.00556
Figure 4e
		Duodenal transcript levels
		wild-type																								VDR-/-
		Vehicle								1,25-D3								1,25-D3+ZK								1,25-D3+ZK
	Biological replicates	1st		2nd		3rd		4th		1st		2nd		3rd		4th		1st		2nd		3rd		4th		1st		2nd		3rd
	cyp24a1	0.0244	0.0273	0.00105	0.00108	0.00061	0.000678	0.00672	0.0261	1.05	1.06	8.4	10.3	1.67	1.52	0.421	0.427	0.00455	0.00413	0.00275	0.00389	0.00163	0.00154	0.023	0.0131	0.000188	9.06e-05	6.33e-05	0.000139	0.000104	3.94e-05
	slc30a10	0.475	0.516	0.178	0.194	0.287	0.323	0.116	0.257	1.51	1.55	5.44	6.36	1.23	1.23	1.89	1.79	0.153	0.151	0.147	0.139	0.531	0.471	0.416	0.411	0.124	0.132	0.0182	0.0114	0.065	0.0747
	slc37a2	0.447	0.395	0.197	0.204	0.307	0.254	0.31	0.299	1.8	1.97	12.1	7.35	1.95	1.73	2.79	2.8	0.797	0.887	1.28	1.24	0.271	0.252	0.238	0.247	0.0162	0.0164	0.0264	0.0266	0.00975	0.00587
	atp2b1	0.115	0.179	0.737	0.725	0.191	0.173			3.51	3.74	2.33	2.76	2.36	2.56			0.129	0.113	0.147	0.274	0.128	0.129			0.121	0.0179	0.0773	0.0777
	nkain1	0.724	0.776	0.689	0.533	0.15	0.15	0.394	0.759	1.52	1.6	6.27	6	1.66	1.44	2.03	1.71	0.866	0.849	1.42	1.33	0.143	0.17	0.0481	0.0959	0.118	0.127	0.0456	0.0689	0.0166	0.0185

## Sheet: Figure 6
Figure 6b
	serum calcium levels
vehicle	9.03378	7.44075	7.17226	9.80698	9.9802	9.06459
1,25-D3 1ug/kg	20.3819	20.0061	24.0871	15.9688	15.2759	17.9733
1,25-D3 +ZK 1ug/kg	14.0277	12.7031	11.8082	10.3019	10.4751	9.06459
Figure 6c
	serum PTH levels
Biological replicates	1st	2nd	3rd
vehicle	4.45228	4.95021	7.6888
1,25-D3 1ug/kg	0	0	0
1,25-D3 +ZK 1ug/kg	5.61411	6.07054	1.04979
Figure 6d
	Duodenal cyp24a1 transcript
Biological replicates	1st		2nd		3rd
vehicle	0.000307	0.0003	0.000214	0.000196	0.000308	0.000267
1,25-D3	6.4	7.02	5.1	3.87	3.84	4.48
1,25-D3+ZK	0.151	0.165	0.00109	0.000632	0.0021	0.00202
Figure 6e
	Renal Cyp24a1 transcript
Biological replicates	1st		2nd		3rd
vehicle	1.55	1.83	0.958	1.14	4.21	3.93
1,25-D3	18.3	16	10.3	7.61	10.2	9.59
1,25-D3+ZK	1.57	1.25	1.33	1.53	1.27	1.49

## Sheet: Supplementary Figure 1
Figure 1d
	RSIGLKCL (426 - 433)
		Relative Deuterium (%)
		apo			1,25-D3			ZK
	minutes	Mean	SD	N	Mean	SD	N	Mean	SD	N
	0.5	30.3167	1.91154	3	22.3193	0.250782	3	23.8467	0.202383	3
	1	37.5121	0.398514	3	25.5626	0.160486	3	27.3409	1.05096	3
	3	47.0912	0.461014	3	32.6362	0.498614	3	33.7206	0.299929	3
	10	54.7183	0.145329	3	46.6757	0.607186	3	47.3258	0.259114	3
	30	55.3807	0.518043	3	54.355	0.517629	3	52.0176	0.352471	3
Figure 1g
	hVDR-LBD (µM)	Response unit (RU)
		apo		1,25-D3		ZK
	Biological replicates	1st	2nd	1st	2nd	1st	2nd
	0.07	3.32352	5.8856
	0.14	5.14757	7.50123
	0.29	6.79781	10.168
	0.58	10.3926	14.0685
	1.16	15.1526	19.7187
	2.31	21.3079	27.1329
	4.63	28.2879	36.0048
	9.25	35.2464	45.6917
	18.5	41.7349	54.7292
	37	48.1035	62.9561
	0.03			13.5079	10.7506	15.7093
	0.06			19.1405	15.7482	21.6382	22.984
	0.13			23.9901	20.4389	26.5941
	0.25			28.5201	25.1718	31.8269	33.8413
	0.51			33.0881	30.0934	36.5138	38.5877
	1.02			37.2681	34.3387	41.1126	43.5905
	2.04			40.7688	38.6722	45.4481	48.086
	4.08			44.5378	42.4592	49.9608	52.0377
	8.15			48.5936	46.0006	54.6996	56.6486
	16.3			52.6293	49.3576	59.2142	61.0518
Figure 1h
		Kd (µm)
	Biological replicates	1st	2nd	Mean	SD	n
	h VDR LBD apo- RXR LBD apo	4,93	4,21	4.6	0.5	2
	h VDR LBD 1,25D3 - RXR LBD apo	0,739	0,576	0.7	0.2	2
	h VDR LBD ZK - RXR LBD apo	0,484	0,492	0.5	0.1	2

## Sheet: Supplementary Figure 2
Figure 2d
		apo			ZK
		Mean	SD	N	Mean	SD	N
	2.9526	-0.00706477	0.0473123	3	-0.0298468	0.0599479	3
	5.9052	0.0674521	0.0537973	3	0.0285848	0.0784413	3
	11.8103	0.0187615	0.0871058	3	0.0441911	0.147753	3
	23.6206	0.09692	0.0916748	3	0.0787743	0.0930761	3
	47.2412	-0.017958	0.0279696	3	0.0470307	0.0247205	3
	94.4824	0.0563973	0.0607958	3	-0.127025	0.185091	3
	188.965	-0.0125572	0.105346	3	0.152459	0.137185	3
	377.93	-0.0595697	0.0998278	3	0.0204483	0.142688	3
	755.859	0.0347442	0.078292	3	-0.00538846	0.0911615	3
	1511.72	-0.0117067	0.0877046	3	0.050899	0.109622	3
	3023.44	0.0326779	0.0849881	3	0.190106	0.15919	3
	6046.88	0.169009	0.0886448	3	0.247464	0.36114	3
	12093.8	0.387778	0.0850983	3	0.544351	0.118828	3
	24187.5	0.585351	0.158098	3	0.798735	0.0401978	3
	48375	0.623348	0.0950708	3	0.937633	0.0819366	3
					0.732731	0.104375	3

## Sheet: Supplementary Figure 3
Figure 3a
		SiCtrl								SiWbp4
		1st		2nd		3rd		4th		1st		2nd		3rd		4th
	vehicle	1.62857	1.49215	35	33.9881	1.78	2.15	0.595	0.966	0.135656	0.156627	0.447368	0.464481	0.269	0.274	0.0736	0.0684
	calcitriol	1.24194	1.24555	5.91093	6.72811	3.52	3.57	0.942	1.23	0.04886	0.062058	0.126736	0.135563	0.269	0.285	0.054	0.0637
	calcitriol + ZK	1.61887	1.39677	22.4797	28.5052	0.901	0.866	0.209	0.426	0.070229	0.086758	0.114573	0.121469	0.273	0.281	0.0616	0.0874
Figure 3d
	WBP4	Cytosol					nucleus
	Cells	1	2	3	4	5	1	2	3	4	5
	SiCtrl	28849	43644.9	28082.7	36163.5	22500.4	24610.6	27677.9	25795.1	23076.4	28566.8
	SiWbp4	12356.8	5871.67	10647.3	7647.83	14500.9	12616.1	10616.7	23816.1	20935.9	8891
Figure 3e
	VDR	Cytosol					nucleus
	Cells	1	2	3	4	5	1	2	3	4	5
	SiCtrl	13913.7	15427.9	14836.5	12676.1	6583.39	17551	18122.4	29949.7	47936	26191.7
	SiWbp4	4644.21	3818.68	7497.99	277.623	1457.56	89750.5	111376	55655.2	55247.9	73450.2

[truncated: 25 more sheets: Supplementary Figure 4, Maldi MS, Supplementary Figure 6, Feuil1, Feuil2, Feuil3, Feuil4, HDX, HDX VDR-RXR, WB-Fig1C, WB-Fig1e, WB-Fig3a, WB-Fig3c, WB-Fig3e, WB-Fig4c, WB-Fig5, WB-Supp Fig2a, WB-Supp Fig2b, WB-Supp Fig2c, WB-Supp Fig2e …]
